# Supplementary material for: Methyl 3-(2-furyl­methyl­idene)carbazate
Source: Acta Crystallogr Sect E Struct Rep Online. 2010 Dec 11;67(Pt 1):o64. doi: 10.1107/S1600536810051019 (PMC3050254; doi:10.1107/S1600536810051019)
Supplement: Supplementary file 2 [file e-67-00o64-Isup2.hkl]

# 
# h,k,l, Fc-squared, Fo-squared, sigma(Fo-squared) and status flag 
# 
data_I
_shelx_title ' 11 in P1                    New: C2' 
_shelx_refln_list_code          4 
_shelx_F_calc_maximum      219.99 
_exptl_crystal_F_000       703.85 
_reflns_d_resolution_high  0.7700 
 
loop_ 
 _symmetry_equiv_pos_as_xyz 
 'x, y, z' 
 '-x, y, -z' 
 'x+1/2, y+1/2, z' 
 '-x+1/2, y+1/2, -z' 
 
_cell_length_a    14.6680 
_cell_length_b     7.7356 
_cell_length_c    14.7200 
_cell_angle_alpha  90.000 
_cell_angle_beta  104.110 
_cell_angle_gamma  90.000 
 
_shelx_F_squared_multiplier     1.000 
 
loop_ 
 _refln_index_h 
 _refln_index_k 
 _refln_index_l 
 _refln_F_squared_calc 
 _refln_F_squared_meas 
 _refln_F_squared_sigma 
 _refln_observed_status 
   5  -9   0       80.98      133.21     20.45 o 
   7  -9   0       32.62       47.96     22.33 o 
   2  -8   0      342.22      451.79     38.11 o 
   4  -8   0      263.82      318.66     41.65 o 
   6  -8   0       41.69       64.65     22.78 o 
   8  -8   0        1.78       -3.61     11.65 o 
  10  -8   0       31.51       30.97     21.95 o 
   1  -7   0        2.62        0.12      2.72 o 
   3  -7   0      122.19      125.24     20.67 o 
   5  -7   0      885.21     1051.23     99.15 o 
   7  -7   0      203.89      202.82     51.57 o 
   9  -7   0       71.79       78.71     30.97 o 
  11  -7   0       34.86       32.70     25.41 o 
  13  -7   0       84.87      130.05     52.77 o 
   0  -6   0      252.09      321.20     62.62 o 
   2  -6   0       53.22       67.96     16.39 o 
   4  -6   0      204.22      158.40    111.22 o 
   6  -6   0        2.25        2.26      7.07 o 
   8  -6   0      670.12      674.01    101.56 o 
  10  -6   0      175.68      204.02     35.33 o 
  12  -6   0        8.79        3.68     14.66 o 
  14  -6   0      176.76      217.18     71.34 o 
   1  -5   0      208.95      255.13     82.91 o 
   3  -5   0      719.43      774.07    180.60 o 
   5  -5   0     1298.33     1472.37    125.32 o 
   7  -5   0      803.81      794.13     91.11 o 
   9  -5   0      239.15      246.64     51.34 o 
  11  -5   0      392.97      343.92     52.10 o 
  13  -5   0       25.55       18.42     24.73 o 
  15  -5   0       33.87       44.43     37.66 o 
   0  -4   0     6343.65     7353.23    677.65 o 
   2  -4   0     1515.74     1868.57    114.73 o 
   4  -4   0     1238.69     1321.41    126.55 o 
   6  -4   0      951.53      893.08     74.39 o 
   8  -4   0       55.65       84.72     27.81 o 
  10  -4   0       58.69       63.90     33.60 o 
  12  -4   0       92.62      138.62     36.08 o 
  14  -4   0      154.98      187.26     63.60 o 
  16  -4   0       69.04       64.35     44.88 o 
   1  -3   0      206.31      202.48     16.36 o 
   3  -3   0      987.06     1207.44    126.14 o 
   5  -3   0      193.57      189.03     29.03 o 
   7  -3   0     1217.33     1216.23    131.93 o 
   9  -3   0       19.92        2.26     13.31 o 
  11  -3   0      133.62      140.05     41.72 o 
  13  -3   0      456.20      517.27    110.35 o 
  15  -3   0      164.28       91.56     49.92 o 
  17  -3   0       10.91        6.16     13.16 o 
   0  -2   0    22026.80    31067.13   4841.67 o 
   2  -2   0     4839.94     5953.89    415.58 o 
   4  -2   0     1251.06     1777.90    210.75 o 
   6  -2   0      297.70      366.48     71.57 o 
   8  -2   0      595.67      594.77     73.37 o 
  10  -2   0      250.78      228.15     47.13 o 
  12  -2   0      591.92      678.06    118.10 o 
  14  -2   0      199.40      175.61     64.05 o 
  16  -2   0       18.62        6.09     21.80 o 
  18  -2   0        7.37        7.37     23.83 o 
   3  -1   0     4380.65     3872.82    303.34 o 
   5  -1   0      516.67      452.77     51.79 o 
   7  -1   0      296.47      292.27     42.32 o 
   9  -1   0      222.16      218.75     41.72 o 
  11  -1   0       71.78       75.55     29.77 o 
  13  -1   0      101.46      228.15     64.42 o 
  15  -1   0      204.89      261.08     76.23 o 
  17  -1   0       36.23       34.35     36.76 o 
   4   0   0     1914.75     1725.50     82.41 o 
   6   0   0     3032.61     3029.33    167.19 o 
   8   0   0      543.27      576.20     62.36 o 
  10   0   0      206.59      194.13     28.19 o 
  12   0   0      353.15      436.08     81.26 o 
  14   0   0      525.85      578.99    103.44 o 
  16   0   0        5.04        1.13     13.68 o 
  18   0   0       12.14       16.99     26.46 o 
   3   1   0     4374.00     4617.17    558.74 o 
   5   1   0      515.27      479.58     31.27 o 
   7   1   0      295.99      314.79     26.08 o 
   9   1   0      221.68      245.87     18.04 o 
  11   1   0       71.55      383.54    214.85 o 
  13   1   0      101.46      140.23     27.04 o 
  15   1   0      205.96      241.01     63.37 o 
  17   1   0       35.89       35.33     32.25 o 
   0   2   0    22015.73    32111.76   5016.77 o 
   2   2   0     4835.50     5821.19    711.88 o 
   4   2   0     1251.21     1497.30    154.82 o 
   6   2   0      298.03      325.74     31.93 o 
   8   2   0      594.33      558.20     39.16 o 
  10   2   0      251.15      199.23     23.33 o 
  12   2   0      592.11      610.33    122.57 o 
  14   2   0      199.35      222.05     37.18 o 
  16   2   0       18.71       12.87     10.42 o 
  18   2   0        7.39        3.68     15.34 o 
   1   3   0      206.29      210.50     12.14 o 
   3   3   0      987.60     1300.71     72.32 o 
   5   3   0      192.24      182.88     10.35 o 
   7   3   0     1216.53     1154.46     65.28 o 
   9   3   0       19.84       17.27      6.72 o 
  11   3   0      133.69      119.65     16.99 o 
  13   3   0      456.28      423.28     86.56 o 
  15   3   0      164.51      243.75     73.54 o 
  17   3   0       10.86       10.82     10.58 o 
   0   4   0     6354.69     6439.92    585.32 o 
   2   4   0     1515.74     1918.66     98.65 o 
   4   4   0     1237.83     1239.84     44.70 o 
   6   4   0      951.27      877.42     56.61 o 
   8   4   0       55.63       86.51     18.99 o 
  10   4   0       58.71       59.27     11.39 o 
  12   4   0       92.57      157.42     76.67 o 
  14   4   0      155.38      191.85     27.84 o 
  16   4   0       69.02       68.40     23.60 o 
   1   5   0      208.95      245.79     20.55 o 
   3   5   0      720.45      890.82     88.50 o 
   5   5   0     1298.04     1505.06    105.72 o 
   7   5   0      803.91      726.95     31.42 o 
   9   5   0      239.20      222.75     18.42 o 
  11   5   0      392.86      297.75     76.64 o 
  13   5   0       25.58       32.18      6.94 o 
  15   5   0       33.67       39.41      8.14 o 
   0   6   0      251.01      279.05     18.21 o 
   2   6   0       53.31      176.68    156.03 o 
   4   6   0      204.72      264.80     71.98 o 
   6   6   0        2.24        4.81     47.82 o 
   8   6   0      671.19      655.16     92.45 o 
  10   6   0      175.82      166.88     31.10 o 
  12   6   0        8.86        7.18      3.36 o 
  14   6   0      176.50      101.33     69.99 o 
   1   7   0        2.59        5.13     10.66 o 
   3   7   0      122.37      108.12     38.04 o 
   5   7   0      885.07      878.52    118.45 o 
   7   7   0      204.23      217.47     37.39 o 
   9   7   0       71.67       49.39     55.03 o 
  11   7   0       34.78       28.42     44.58 o 
  13   7   0       84.97       42.47     57.66 o 
   0   8   0      444.62      366.25    101.41 o 
   2   8   0      342.32      285.50     76.94 o 
   4   8   0      263.67      192.07     71.96 o 
   6   8   0       41.62       43.36     25.21 o 
   8   8   0        1.78        0.75     21.88 o 
  10   8   0       31.71       33.30     55.63 o 
   1   9   0       24.98       27.30     23.62 o 
   3   9   0        4.01        9.61     13.76 o 
   5   9   0       80.87       58.54     34.05 o 
   7   9   0       32.73       28.94     35.41 o 
   0  10   0      229.29      256.49    102.46 o 
  -7  -9   1        4.67        6.54      8.27 o 
   5  -9   1        3.61        2.56     11.50 o 
   7  -9   1       47.32       49.69     18.27 o 
 -10  -8   1        8.39       12.63     14.88 o 
  -8  -8   1       56.58       62.09     21.95 o 
  -6  -8   1      292.39      355.04     42.17 o 
  -4  -8   1      105.16      109.60     20.37 o 
  -2  -8   1      107.68      148.92     14.81 o 
   0  -8   1      112.10       91.30     54.58 o 
   2  -8   1      349.28      332.73    258.11 o 
   4  -8   1       68.63       27.18     32.66 o 
   6  -8   1       35.90       43.38     15.94 o 
   8  -8   1       28.73       33.08     13.91 o 
  10  -8   1       29.05       28.94     20.52 o 
 -13  -7   1       21.63       -0.45     11.35 o 
 -11  -7   1       11.50       20.97     20.22 o 
  -9  -7   1       62.40       51.94     24.06 o 
  -7  -7   1       92.29      115.69     28.42 o 
  -5  -7   1      433.14      442.77     47.58 o 
  -3  -7   1      424.46      154.41     56.30 o 
  -1  -7   1        5.41        4.55     10.00 o 
   1  -7   1       15.86       26.48      8.23 o 
   3  -7   1      228.14      276.01     36.17 o 
   5  -7   1      257.16      239.95     81.53 o 
   7  -7   1      498.59      211.76    299.87 o 
   9  -7   1        3.81        4.36      9.10 o 
  11  -7   1       23.30       25.71     16.91 o 
 -14  -6   1       50.42       43.60     33.30 o 
 -12  -6   1       80.39       24.28     23.60 o 
 -10  -6   1       38.65       45.56     24.13 o 
  -8  -6   1      150.86      122.53     34.20 o 
  -6  -6   1      258.49      265.59     36.08 o 
  -4  -6   1      145.48      153.59     21.52 o 
  -2  -6   1       57.47       82.18     60.82 o 
   0  -6   1      154.94      184.88     78.41 o 
   2  -6   1      963.00     1199.46    336.29 o 
   4  -6   1      312.37      361.27    187.75 o 
   6  -6   1      451.85      500.64     71.95 o 
   8  -6   1     1164.05      469.46    661.79 o 
  10  -6   1       82.54       73.82     36.23 o 
  12  -6   1       42.26       40.97     23.91 o 
  14  -6   1        6.77        5.26     19.77 o 
 -15  -5   1       23.47       32.93     31.35 o 
 -13  -5   1      346.54      306.18     75.40 o 
 -11  -5   1      168.57      143.81     44.20 o 
  -9  -5   1      109.51       99.45     35.26 o 
  -7  -5   1       98.84       89.01     16.99 o 
  -5  -5   1      366.75      362.07     41.12 o 
  -3  -5   1      200.45      187.34     10.92 o 
  -1  -5   1       22.35       26.89      3.99 o 
   1  -5   1       64.38       65.89     32.29 o 
   3  -5   1      137.88      151.67     86.00 o 
   5  -5   1     1158.76     1248.29    121.63 o 
   7  -5   1       43.96       38.67     17.26 o 
   9  -5   1      293.93      207.94    127.38 o 
  11  -5   1      595.51      572.60    107.57 o 
  13  -5   1      233.22      243.79     51.87 o 
  15  -5   1      109.74       95.77     53.30 o 
 -16  -4   1      105.56       90.36     51.94 o 
 -14  -4   1      202.10      221.16     73.97 o 
 -12  -4   1      397.21      451.04     94.42 o 
 -10  -4   1      585.49      562.45     87.13 o 
  -8  -4   1     1015.34      942.15     60.89 o 
  -6  -4   1      392.86      517.67     68.86 o 
  -4  -4   1      350.01      348.34     38.13 o 
  -2  -4   1      709.81      630.23     32.99 o 
   0  -4   1     2908.12     3252.81    181.47 o 
   2  -4   1     1076.42     1261.14    118.85 o 
   4  -4   1      217.60      175.33     86.19 o 
   6  -4   1      301.23      298.14     42.88 o 
   8  -4   1      884.98      894.83     92.44 o 
  10  -4   1      476.84      471.34     84.49 o 
  12  -4   1      664.93      586.80    115.99 o 
  14  -4   1        7.89       -0.45     12.63 o 
  16  -4   1        6.69        3.53     19.24 o 
 -17  -3   1       36.46       25.11     36.31 o 
 -15  -3   1      210.57      262.28     86.15 o 
 -13  -3   1       46.03      195.08     61.79 o 
 -11  -3   1       43.88      130.88     41.42 o 
  -9  -3   1      119.36      103.96     19.39 o 
  -7  -3   1      612.67      611.60     37.69 o 
  -5  -3   1      535.34      514.83     38.80 o 
  -3  -3   1      482.39      410.77     26.89 o 
  -1  -3   1       42.14       50.02      7.38 o 
   1  -3   1       14.34       17.06      6.22 o 
   3  -3   1     1105.15     1245.43     98.40 o 
   5  -3   1      999.97     1184.51    120.24 o 
   7  -3   1      474.57      449.73     53.83 o 
   9  -3   1       69.41       35.77     12.52 o 
  11  -3   1      146.03      116.89     41.27 o 
  13  -3   1      197.86      184.93     48.64 o 
  15  -3   1       45.76       42.02     35.48 o 
  17  -3   1       39.65       27.89     36.23 o 
 -18  -2   1      227.99      196.28     87.43 o 
 -16  -2   1      287.46      324.15     97.50 o 
 -14  -2   1       27.80       15.19     13.53 o 
 -12  -2   1      758.80      942.90    141.33 o 
 -10  -2   1        0.03       21.57     16.09 o 
  -8  -2   1     1918.06     1815.29     80.13 o 
  -6  -2   1     1993.07     1983.20    124.95 o 
  -4  -2   1    16012.84    17069.11   2054.90 o 
  -2  -2   1     6327.89     6384.64    415.64 o 
   0  -2   1    13986.52    17456.84   1711.17 o 
   2  -2   1      428.98      576.55     50.67 o 
   4  -2   1      733.86      708.23     60.78 o 
   6  -2   1     3441.52     3914.14    314.63 o 
   8  -2   1     1311.25     1266.96    176.13 o 
  10  -2   1      484.23      538.69     61.57 o 
  12  -2   1      810.72      801.20    140.12 o 
  14  -2   1      148.33      117.12     49.61 o 
  16  -2   1       15.32       17.21     26.39 o 
 -17  -1   1       45.03       56.83     44.28 o 
 -15  -1   1      164.22      226.42     67.58 o 
 -13  -1   1      286.17      302.95     69.23 o 
 -11  -1   1        8.58      125.84     34.81 o 
  -9  -1   1     1144.25     1618.56    175.15 o 
  -7  -1   1      774.84      784.93     39.05 o 
  -5  -1   1       90.57      102.09     13.83 o 
  -3  -1   1    39883.32    38908.07   9335.87 o 
  -1  -1   1      150.55      159.44     11.99 o 
   1  -1   1      263.73      297.21     18.24 o 
   3  -1   1     1736.74     1579.48    145.93 o 
   5  -1   1     1805.01     1718.95    120.56 o 
   7  -1   1       65.90       74.57     13.72 o 
   9  -1   1      260.08      278.14     50.44 o 
  11  -1   1     1686.48     1691.25    227.55 o 
  13  -1   1      999.74      974.32     89.61 o 
  15  -1   1       37.62       40.07     32.10 o 
  17  -1   1       25.29       29.09     32.25 o 
 -18   0   1       65.38       43.30     38.49 o 
 -16   0   1      118.22      137.64     52.32 o 
 -14   0   1      376.02      574.33    100.58 o 
 -12   0   1      247.59      254.97     64.95 o 
 -10   0   1        4.12        8.75      5.87 o 
  -8   0   1        7.98        2.73      4.75 o 
  -6   0   1     3267.40     2484.19    612.02 o 
  -4   0   1     3361.68     2916.81    277.09 o 
   2   0   1      176.35      157.55     17.05 o 
   4   0   1      220.17      335.80     70.09 o 
   6   0   1     2503.25     2433.45    121.35 o 
   8   0   1      492.60      456.44     41.47 o 
  10   0   1      140.65      148.12     20.22 o 
  12   0   1     2222.85     2351.28    321.07 o 
  14   0   1        3.42       -0.15     10.00 o 
  16   0   1      111.96      112.08     48.71 o 
  18   0   1       13.16       20.37     28.57 o 
 -17   1   1       45.21       48.71     34.50 o 
 -15   1   1      163.92      228.12     68.41 o 
 -13   1   1      285.24      361.14    165.72 o 
 -11   1   1        8.62       75.08     58.64 o 
  -9   1   1     1142.99     1073.95     86.24 o 
  -7   1   1      775.18      805.77     84.16 o 
  -5   1   1       89.96      150.09    107.12 o 
  -3   1   1    39880.09    18971.83  19535.37 o 
  -1   1   1      150.52      142.83     15.79 o 
   1   1   1      263.43      269.17     41.30 o 
   3   1   1     1739.32     1901.84     93.90 o 
   5   1   1     1801.44     1845.64     93.21 o 
   7   1   1       66.07       85.12     11.56 o 
   9   1   1      260.31      253.18     23.99 o 
  11   1   1     1683.40     1637.98    106.14 o 
  13   1   1      999.83      470.36    514.94 o 
  15   1   1       37.83       64.27     36.46 o 
  17   1   1       25.20       22.70     25.26 o 
 -18   2   1      228.36      318.62     68.78 o 
 -16   2   1      287.03      259.77     49.99 o 
 -14   2   1       27.95       74.97     58.64 o 
 -12   2   1      758.51      785.92    293.70 o 
 -10   2   1        0.03        7.38      6.95 o 
  -8   2   1     1919.37      908.85    614.35 o 
  -6   2   1     1992.56     2050.80     97.39 o 
  -4   2   1    16011.02    17990.26   2299.38 o 
  -2   2   1     6330.19     6726.18    453.59 o 
   0   2   1    13987.35    18953.63   2407.93 o 
   2   2   1      431.11      562.07     24.42 o 
   4   2   1      734.26      727.82     30.42 o 
   6   2   1     3436.74     3673.29    231.76 o 
   8   2   1     1310.91     1293.13    116.00 o 
  10   2   1      484.93      513.76     59.00 o 
  12   2   1      811.30      790.71     64.20 o 
  14   2   1      147.88      150.72     28.32 o 
  16   2   1       15.33       15.03     19.02 o 
 -17   3   1       36.63       72.73     38.33 o 
 -15   3   1      210.60      305.41     72.62 o 
 -13   3   1       46.19      217.55     72.91 o 
 -11   3   1       44.03       80.32     21.93 o 
  -9   3   1      119.93      102.22     34.97 o 
  -7   3   1      611.51      605.14     37.58 o 
  -5   3   1      535.67      546.87     27.47 o 
  -3   3   1      485.14      428.83     34.79 o 
  -1   3   1       42.19       55.16      5.28 o 
   1   3   1       14.35       14.98     13.38 o 
   3   3   1     1105.31     1169.06     72.14 o 
   5   3   1      996.84     1211.93     58.08 o 
   7   3   1      473.07      506.74     33.51 o 
   9   3   1       69.54       64.05     12.80 o 
  11   3   1      145.99      133.04     22.16 o 
  13   3   1      198.14      156.67     38.31 o 
  15   3   1       45.44       37.60     17.65 o 
  17   3   1       39.57       37.44     26.31 o 
 -16   4   1      105.28      103.49     26.51 o 
 -14   4   1      202.03      173.42     27.94 o 
 -12   4   1      397.03      284.08     38.41 o 
 -10   4   1      586.18      523.44     76.19 o 
  -8   4   1     1015.78      690.34    188.27 o 
  -6   4   1      392.31      555.46    141.45 o 
  -4   4   1      349.40      370.82     25.56 o 
  -2   4   1      710.31      690.97     29.92 o 
   0   4   1     2910.78     3722.25    245.54 o 
   2   4   1     1077.30     1150.23    164.86 o 
   4   4   1      218.23      196.20     21.05 o 
   6   4   1      301.56      321.41     17.13 o 
   8   4   1      885.10     1037.25     57.62 o 
  10   4   1      477.80      601.08     72.63 o 
  12   4   1      664.85      651.91     56.24 o 
  14   4   1        7.97        5.92      7.48 o 
  16   4   1        6.64        7.20      9.02 o 
 -15   5   1       23.55        5.41      5.46 o 
 -13   5   1      345.76      294.33     31.65 o 
 -11   5   1      168.60      148.89     39.75 o 
  -9   5   1      109.97      103.62     22.26 o 
  -7   5   1       98.96       73.16     21.74 o 
  -5   5   1      366.26      348.89     30.89 o 
  -3   5   1      201.36      194.42      9.74 o 
  -1   5   1       22.37       21.68      6.85 o 
   1   5   1       64.47       81.92     17.81 o 
   3   5   1      138.24      219.86     36.19 o 
   5   5   1     1161.30     1161.12     89.39 o 
   7   5   1       43.95       40.96      3.96 o 
   9   5   1      292.92      278.99     29.73 o 
  11   5   1      596.10      509.55     33.96 o 
  13   5   1      233.71      188.19     39.79 o 
  15   5   1      109.79      113.68     14.99 o 
 -14   6   1       50.35       22.48     36.38 o 
 -12   6   1       80.24      108.85     17.08 o 
 -10   6   1       38.70       50.76      8.41 o 
  -8   6   1      151.01      150.77     51.04 o 
  -6   6   1      259.12      204.24     83.40 o 
  -4   6   1      145.52      181.34     65.55 o 
  -2   6   1       57.72       89.33     14.52 o 
   0   6   1      155.12      185.86     19.15 o 
   2   6   1      963.49     1136.71     81.41 o 
   4   6   1      312.57      235.20     64.68 o 
   6   6   1      452.18      442.27     65.62 o 
   8   6   1     1163.18     1146.58    138.81 o 
  10   6   1       82.83       71.90      6.38 o 
  12   6   1       42.19        7.44     18.83 o 
  14   6   1        6.82        2.48     23.08 o 
 -13   7   1       21.78        3.16     24.96 o 
 -11   7   1       11.57        7.37     18.49 o 
  -9   7   1       62.30       26.24     42.40 o 
  -7   7   1       91.99      206.28    103.81 o 
  -5   7   1      432.29      344.04     56.11 o 
  -3   7   1      423.78      343.30     48.42 o 
  -1   7   1        5.37       12.93      7.71 o 
   1   7   1       15.87       11.62      8.64 o 
   3   7   1      227.56      227.50     33.78 o 
   5   7   1      257.82      296.96     53.23 o 
   7   7   1      497.94      525.88     41.55 o 
   9   7   1        3.76        0.59      6.46 o 
  11   7   1       23.35        2.03     14.72 o 
 -10   8   1        8.56        4.74     31.50 o 
  -8   8   1       56.50       48.56     60.21 o 
  -6   8   1      292.72      339.33    141.03 o 
  -4   8   1      105.39       99.99     33.69 o 
  -2   8   1      107.57       95.21     46.24 o 
   0   8   1      112.43      134.88     29.95 o 
   2   8   1      348.73      361.98     32.83 o 
   4   8   1       68.36       91.25     12.72 o 
   6   8   1       35.76       45.08     14.09 o 
   8   8   1       28.80        4.59     20.67 o 
  10   8   1       29.08       13.08     41.50 o 
  -7   9   1        4.75       -1.05     26.09 o 
  -5   9   1      178.30      166.89     51.67 o 
  -3   9   1      134.91      132.31     48.32 o 
  -1   9   1        0.52        6.83     15.40 o 
   1   9   1        2.74        8.00     14.53 o 
   3   9   1       82.96       46.23     29.18 o 
   5   9   1        3.51        7.42     14.39 o 
   7   9   1       47.27       32.46     22.66 o 
   0  10   1        0.25       20.97     27.23 o 
  -7  -9   2       48.37       80.29     23.53 o 
  -1  -9   2       73.83        1.28     10.98 o 
   1  -9   2        6.36        1.95      9.70 o 
   3  -9   2        5.39        5.24      5.18 o 
   5  -9   2       56.83      108.32     21.12 o 
   7  -9   2       22.73       22.78     14.51 o 
 -10  -8   2       17.09       19.55     17.21 o 
  -8  -8   2       61.53       64.12     20.90 o 
  -6  -8   2      282.21      308.36     35.71 o 
  -4  -8   2      110.11       95.32     32.96 o 
  -2  -8   2      230.98      248.67    112.08 o 
   0  -8   2      208.15      249.93     31.99 o 
   2  -8   2      192.63      278.54     52.13 o 
   4  -8   2      599.78      774.23    215.67 o 
   6  -8   2        5.23        6.34      8.54 o 
   8  -8   2       20.90       35.11     16.39 o 
  10  -8   2       25.52       59.16     21.57 o 
 -13  -7   2        2.12        2.71     14.96 o 
 -11  -7   2       17.38       20.37     21.50 o 
  -9  -7   2       44.66       45.03     28.27 o 
  -7  -7   2      165.78      113.26     86.37 o 
  -5  -7   2      141.50      212.44     61.04 o 
  -3  -7   2      270.62      274.41     66.72 o 
  -1  -7   2      306.00      310.24    176.96 o 
   1  -7   2        2.28        9.91      5.75 o 
   3  -7   2      112.19      116.22     78.97 o 
   5  -7   2      361.83      441.18    304.98 o 
   7  -7   2      205.14      349.37     49.19 o 
   9  -7   2       27.86       12.27     14.06 o 
  11  -7   2       28.82       37.44     27.29 o 
 -14  -6   2        7.77       -4.06     16.16 o 
 -12  -6   2       65.31       65.03     34.43 o 
 -10  -6   2       21.18       28.19     20.97 o 
  -8  -6   2      589.94      410.98    274.83 o 
  -6  -6   2      435.39      397.30     42.37 o 
  -4  -6   2       79.38       98.50     15.05 o 
  -2  -6   2      632.45      551.74     71.49 o 
   0  -6   2       64.50       81.77     14.18 o 
   2  -6   2      636.94      847.81     74.36 o 
   4  -6   2      140.07      139.22    208.38 o 
   6  -6   2      912.29     1006.12    222.89 o 
   8  -6   2      108.15      102.11     33.42 o 
  10  -6   2      283.71      300.24     70.66 o 
  12  -6   2      111.80       99.45     48.34 o 
  14  -6   2        3.02        5.26     20.90 o 
 -15  -5   2       52.63       69.99     44.88 o 
 -13  -5   2       56.77       52.32     34.50 o 
 -11  -5   2       42.95      101.41     38.71 o 
  -9  -5   2      745.47      834.73    115.09 o 
  -7  -5   2      343.69      302.51     57.77 o 
  -5  -5   2      722.04      714.68     64.21 o 
  -3  -5   2      647.07      640.78     62.78 o 
  -1  -5   2     1235.77     1374.75     65.00 o 
   1  -5   2      162.27      211.49     27.34 o 
   3  -5   2      353.15      389.42     49.61 o 
   5  -5   2      129.02      147.44     34.73 o 
   7  -5   2       49.86       77.21     46.61 o 
   9  -5   2      955.46      981.29    102.79 o 
  11  -5   2       58.52       11.59     24.09 o 
  13  -5   2       13.28        2.41     20.67 o 
  15  -5   2        2.55        5.34     13.31 o 
 -16  -4   2       51.37       90.66     32.02 o 
 -14  -4   2       30.47       27.89     27.59 o 
 -12  -4   2       82.25       84.87     21.27 o 
 -10  -4   2       48.68      118.40     34.43 o 
  -8  -4   2      980.57      904.21     68.70 o 
  -6  -4   2     1085.90     1057.91     73.46 o 
  -4  -4   2      706.92      626.93     62.86 o 
  -2  -4   2     1261.35     1320.38     79.71 o 
   0  -4   2      799.80      928.49    137.98 o 
   2  -4   2      487.31      506.61     51.12 o 
   4  -4   2      795.08      833.74     89.92 o 
   6  -4   2      120.75      153.02     49.88 o 
   8  -4   2      898.70      853.33    167.52 o 
  10  -4   2      484.75      314.41    138.13 o 
  12  -4   2      148.07      162.30     56.00 o 
  14  -4   2       88.97       94.57     50.14 o 
  16  -4   2       41.14       27.89     35.93 o 
 -17  -3   2      130.92      119.30     60.74 o 
 -15  -3   2      158.60      226.35     69.23 o 
 -13  -3   2      858.10      718.43    113.96 o 
 -11  -3   2      267.96      405.49     66.00 o 
  -9  -3   2      196.56      140.62     73.90 o 
  -7  -3   2     2385.24     2646.87    190.63 o 
  -5  -3   2      819.02      720.94     49.78 o 
  -3  -3   2      605.51      606.59     36.27 o 
  -1  -3   2     1337.41     1555.02     74.87 o 
   1  -3   2        6.43        5.07      6.26 o 
   3  -3   2      321.49      361.88     39.64 o 
   5  -3   2     3066.43     3631.08    316.53 o 
   7  -3   2      405.55      528.14     71.60 o 
   9  -3   2      213.99      180.48     38.55 o 
  11  -3   2      691.60      607.93    110.35 o 
  13  -3   2       36.55       24.13     32.70 o 
  15  -3   2       22.13       25.18     17.44 o 
  17  -3   2       98.68       86.45     56.23 o 
 -18  -2   2       56.10       62.47     53.67 o 
 -16  -2   2       49.96       54.20     36.91 o 
 -14  -2   2       73.08       70.51     33.83 o 
 -12  -2   2      356.13     1012.74    139.60 o 
 -10  -2   2       43.18      111.11     29.17 o 
  -8  -2   2     1148.47     1160.68     66.15 o 
  -6  -2   2     3852.02     2949.55    187.82 o 
  -4  -2   2     2001.60     1716.85    160.95 o 
  -2  -2   2     1378.01     1267.50    113.15 o 
   0  -2   2     5209.16     5370.51    414.61 o 
   2  -2   2     6339.90     6726.62    470.03 o 
   4  -2   2      265.26      262.21     20.35 o 
   6  -2   2      324.95      333.88     35.92 o 
   8  -2   2      292.91      297.80     29.07 o 
  10  -2   2      152.48      149.75     28.23 o 
  12  -2   2      151.56      140.12     48.94 o 
  14  -2   2       26.43       27.66     31.27 o 
  16  -2   2       97.62       90.73     51.34 o 
 -17  -1   2       31.26       28.27     31.57 o 
 -15  -1   2       77.18      167.79     53.07 o 
 -13  -1   2      617.22      736.78    114.11 o 
 -11  -1   2      325.02      310.04     58.71 o 
  -9  -1   2     1196.21     1253.86     76.38 o 
  -7  -1   2     3150.11     2715.57    277.09 o 
  -5  -1   2    14526.46    16055.48   2734.36 o 
  -3  -1   2     5492.96     4996.71    516.97 o 
  -1  -1   2      810.90      572.87     28.00 o 
   1  -1   2     2818.12     2829.04    146.21 o 
   3  -1   2      944.93     1035.08     57.21 o 
   5  -1   2     3809.98     3945.75    302.69 o 
   7  -1   2      105.88      142.52     19.08 o 
   9  -1   2      538.52      535.17     90.10 o 
  11  -1   2      642.30      603.42     56.24 o 
  13  -1   2       79.50       84.04     23.30 o 
  15  -1   2       66.13       76.75     41.72 o 
  17  -1   2       91.69       93.82     53.30 o 
 -18   0   2        0.01       -2.03     16.16 o 
 -16   0   2       13.28        6.92     17.82 o 
 -14   0   2      289.70      489.23    381.43 o 
 -12   0   2      285.47      262.80     86.56 o 
 -10   0   2      150.46      107.64     17.87 o 
  -8   0   2     2098.88     1498.33    404.47 o 
  -6   0   2     1490.26     1952.63    170.57 o 
  -2   0   2    11637.92    11990.07   1188.08 o 
   2   0   2     8075.49    10382.79   1017.94 o 
   4   0   2      999.11     1393.34     94.14 o 
   6   0   2      129.41      175.54     19.05 o 
   8   0   2     2537.57     2528.95    178.26 o 
  10   0   2      787.41      780.33     76.30 o 
  12   0   2      209.10      232.34     35.43 o 
  14   0   2       23.04        9.62     10.75 o 
  16   0   2      103.33       81.56     44.13 o 
 -17   1   2       31.42       15.11     16.97 o 
 -15   1   2       77.17      103.56     80.81 o 
 -13   1   2      618.36      601.44    157.90 o 
 -11   1   2      325.17      357.90     55.10 o 
  -9   1   2     1194.68     1247.57    106.33 o 
  -7   1   2     3149.81     3314.38    246.35 o 
  -5   1   2    14528.21    30565.46   7066.31 o 
  -3   1   2     5488.60     5013.39    510.88 o 
  -1   1   2      808.37      511.06     99.76 o 
   1   1   2     2816.43     2756.08    239.47 o 
   3   1   2      944.31     1102.45     55.04 o 
   5   1   2     3809.91     4011.29    253.07 o 
   7   1   2      105.88      158.25     17.53 o 
   9   1   2      537.62      626.97     56.71 o 
  11   1   2      641.69      694.07     78.57 o 
  13   1   2       79.13       82.08     23.25 o 
  15   1   2       66.19       68.63     34.35 o 
  17   1   2       92.02       98.18     46.61 o 
 -18   2   2       56.25      103.68     43.00 o 
 -16   2   2       50.10      257.98     59.01 o 
 -14   2   2       73.10      102.05     45.33 o 
 -12   2   2      355.49      920.38    100.98 o 
 -10   2   2       43.17       60.71     23.17 o 
  -8   2   2     1148.00     1485.69    212.21 o 
  -6   2   2     3848.85     3859.72    312.42 o 
  -4   2   2     2001.25     2222.65    188.08 o 
   0   2   2     5205.35     6075.90    720.24 o 
   2   2   2     6337.81     6722.55    461.75 o 
   4   2   2      264.97      299.26     23.34 o 
   6   2   2      324.41      365.29     26.02 o 
   8   2   2      290.97      353.80     30.34 o 
  10   2   2      152.41      195.57     23.14 o 
  12   2   2      151.11      192.29     35.61 o 
  14   2   2       26.30       36.33     16.37 o 
  16   2   2       97.82       98.10     40.29 o 
 -17   3   2      130.74      151.48     39.92 o 
 -15   3   2      158.41      195.39     46.76 o 
 -13   3   2      858.08      802.44    124.80 o 
 -11   3   2      268.24      277.03     40.85 o 
  -9   3   2      196.86      211.65     22.39 o 
  -7   3   2     2382.70     2316.70    324.90 o 
  -5   3   2      819.23      352.81    275.40 o 
  -3   3   2      606.38      646.93     38.20 o 
  -1   3   2     1337.41     2074.61    148.88 o 
   1   3   2        6.44        0.70      4.55 o 
   3   3   2      321.81      344.10     26.19 o 
   5   3   2     3065.33     3447.25    192.33 o 
   7   3   2      404.58      523.97     36.25 o 
   9   3   2      213.92      225.98     22.89 o 
  11   3   2      693.36      658.22     65.29 o 
  13   3   2       36.33       48.48     14.65 o 
  15   3   2       22.03        9.91     14.19 o 
  17   3   2       98.47      114.26     42.32 o 
 -16   4   2       51.37       34.80     13.04 o 
 -14   4   2       30.55       22.63      9.72 o 
 -12   4   2       82.59       69.18     10.20 o 
 -10   4   2       48.66       34.37     14.78 o 
  -8   4   2      981.90      793.52     94.92 o 
  -6   4   2     1084.40     1062.87     86.22 o 
  -4   4   2      707.73      644.94     94.85 o 
  -2   4   2     1263.65     1325.30    105.96 o 
   0   4   2      799.77      818.63    180.08 o 
   2   4   2      489.05      520.83     39.52 o 
   4   4   2      793.05      932.43     67.92 o 
   6   4   2      121.22      149.25     13.09 o 
   8   4   2      899.61      941.85     66.91 o 
  10   4   2      485.14      433.56     36.81 o 
  12   4   2      147.91      180.35     28.83 o 
  14   4   2       88.82       84.33     23.17 o 
  16   4   2       40.94       29.03     14.77 o 
 -15   5   2       52.36       21.84     12.04 o 
 -13   5   2       56.78       27.68      8.09 o 
 -11   5   2       42.97       36.50      7.80 o 
  -9   5   2      745.32      653.17     76.86 o 
  -7   5   2      344.45      288.77     22.40 o 
  -5   5   2      723.32      677.69     42.11 o 
  -3   5   2      647.64      808.48     54.16 o 
  -1   5   2     1236.35     1454.32     90.52 o 
   1   5   2      162.54      212.31     42.33 o 
   3   5   2      353.29      424.62     41.18 o 
   5   5   2      129.39      158.73     25.36 o 
   7   5   2       50.08       90.53     20.68 o 
   9   5   2      956.02      894.79     53.64 o 
  11   5   2       58.58       50.72      8.09 o 
  13   5   2       13.13       11.10      5.20 o 
  15   5   2        2.56        1.54      4.27 o 
 -14   6   2        7.81        5.06      6.63 o 
 -12   6   2       65.60       65.08     22.99 o 
 -10   6   2       21.13       13.79      9.47 o 
  -8   6   2      590.04      592.98     32.29 o 
  -6   6   2      436.23      484.47     57.21 o 
  -4   6   2       79.03      102.09     13.61 o 
  -2   6   2      632.70      525.01     89.51 o 
   0   6   2       64.64       62.48     14.17 o 
   2   6   2      638.02      696.55    106.76 o 
   4   6   2      139.82      375.14    117.47 o 
   6   6   2      911.43      936.33     83.23 o 
   8   6   2      108.21       92.10     22.08 o 
  10   6   2      283.91      313.71     23.44 o 
  12   6   2      111.59      109.36     33.92 o 
  14   6   2        2.99        4.10     17.28 o 
 -13   7   2        2.14        2.63     23.08 o 
 -11   7   2       17.57       -0.90     20.00 o 
  -9   7   2       44.47       20.07     39.39 o 
  -7   7   2      165.37      297.54    152.45 o 
  -5   7   2      141.24      215.86    157.19 o 
  -3   7   2      271.09      296.63     89.97 o 
  -1   7   2      305.92      358.41     32.05 o 
   1   7   2        2.31        3.05      7.45 o 
   3   7   2      112.20       88.05     34.83 o 
   5   7   2      362.22      469.52     49.80 o 
   7   7   2      205.18      238.66     46.59 o 
   9   7   2       27.84       30.34     19.35 o 
  11   7   2       29.03       24.87     17.98 o 
 -10   8   2       17.12       12.40     38.49 o 
  -8   8   2       61.42       44.35     61.19 o 
  -6   8   2      281.97      257.09     83.52 o 
  -4   8   2      110.11       79.64     39.06 o 
  -2   8   2      231.00      178.67     43.15 o 
   0   8   2      208.09      218.47     23.44 o 
   2   8   2      192.69      249.39     31.98 o 
   4   8   2      598.91      612.83     70.94 o 
   6   8   2        5.23        5.94      9.28 o 
   8   8   2       20.88       11.26     10.89 o 
  10   8   2       25.43        9.38     15.66 o 
  -7   9   2       48.63       40.74     62.24 o 
  -5   9   2       12.43       11.20     39.02 o 
  -3   9   2       68.65       76.52     44.14 o 
  -1   9   2       73.47      112.47     30.02 o 
   1   9   2        6.42       -1.80     18.55 o 
   3   9   2        5.40        4.69      5.02 o 
   5   9   2       56.63       57.88     14.86 o 
   7   9   2       22.52        5.36     11.80 o 
  -5  -9   3       19.11        1.88      7.14 o 
  -3  -9   3       51.69       10.98     28.72 o 
  -1  -9   3       87.83       30.37     80.29 o 
   1  -9   3       75.55       61.94    105.17 o 
   3  -9   3        6.41        9.16     11.09 o 
   5  -9   3       18.37       16.60     11.73 o 
 -10  -8   3       56.28       67.05     29.32 o 
  -8  -8   3       34.01       42.17     24.51 o 
  -6  -8   3      156.37      145.54     23.67 o 
  -4  -8   3      109.35       96.10     83.78 o 
  -2  -8   3      151.51      184.53     52.70 o 
   0  -8   3       42.86       63.68     13.79 o 
   2  -8   3      375.76      462.42    181.32 o 
   4  -8   3      172.13      266.87     55.63 o 
   6  -8   3      359.33      551.49     86.49 o 
   8  -8   3       80.97       59.76     57.39 o 
  10  -8   3      203.38      291.37     62.85 o 
 -13  -7   3        7.64       -6.39     15.71 o 
 -11  -7   3       46.18       41.72     24.36 o 
  -9  -7   3      177.95      122.24    102.39 o 
  -7  -7   3       54.70       45.15     18.21 o 
  -5  -7   3      478.57      459.78     64.65 o 
  -3  -7   3      191.53      160.90     13.74 o 
  -1  -7   3      443.20      480.92     98.70 o 
   1  -7   3       86.67      154.96     25.37 o 
   3  -7   3      243.92      337.85     63.26 o 
   5  -7   3      180.98      226.58     38.29 o 
   7  -7   3      321.00      432.44    243.04 o 
   9  -7   3      139.55      276.42    126.14 o 
  11  -7   3        6.31        8.49     17.67 o 
 -14  -6   3       17.80       24.96     26.31 o 
 -12  -6   3      177.32      176.88     51.64 o 
 -10  -6   3       12.36        9.09     13.64 o 
  -8  -6   3      606.36      675.58    131.25 o 
  -6  -6   3      573.97      634.59     67.18 o 
  -4  -6   3      110.37       71.12     27.34 o 
  -2  -6   3       66.24       55.02      4.49 o 
   0  -6   3      295.35      319.02     36.83 o 
   2  -6   3      194.12      212.30     45.97 o 
   4  -6   3     3396.15     4035.06    513.21 o 
   6  -6   3      869.70     1008.28    168.46 o 
   8  -6   3        9.54       20.96     51.76 o 
  10  -6   3      143.83      124.91     44.64 o 
  12  -6   3      250.61      280.77     82.24 o 
 -15  -5   3       19.27       23.45     27.06 o 
 -13  -5   3      103.87       70.81     33.68 o 
 -11  -5   3      199.12      358.88     64.50 o 
  -9  -5   3       81.16      220.15    122.83 o 
  -7  -5   3      244.92      207.85     26.87 o 
  -5  -5   3      229.71      209.35     14.95 o 
  -3  -5   3      153.00      137.61     11.68 o 
  -1  -5   3      260.11      268.27     27.40 o 
   1  -5   3      135.32      170.24     21.98 o 
   3  -5   3      278.05      309.52     33.98 o 
   5  -5   3      243.00      303.95     57.32 o 
   7  -5   3      848.48      922.87    106.88 o 
   9  -5   3      114.57      105.42     39.46 o 
  11  -5   3       16.04       15.90     19.29 o 
  13  -5   3       53.88       32.02     35.71 o 
  15  -5   3        6.59        2.41     20.90 o 
 -16  -4   3       46.66       42.25     34.81 o 
 -14  -4   3       95.13      140.80     49.84 o 
 -12  -4   3       31.97       34.20     21.73 o 
 -10  -4   3      170.70      177.65     92.01 o 
  -8  -4   3     1247.24     1208.99    257.66 o 
  -6  -4   3      136.86      126.34     16.52 o 
  -4  -4   3     2353.29     2015.86    187.11 o 
  -2  -4   3      375.57      349.06     15.13 o 
   0  -4   3       95.60       96.37     10.20 o 
   2  -4   3     1569.74     1642.11    127.88 o 
   4  -4   3      614.07      648.79     66.26 o 
   6  -4   3     2326.60     2348.16    232.61 o 
   8  -4   3      847.38      904.77    119.72 o 
  10  -4   3      106.29      124.63     27.88 o 
  12  -4   3        4.15       -2.37      4.96 o 
  14  -4   3       31.68       32.17     22.40 o 
 -17  -3   3        1.00        2.33     16.84 o 
 -15  -3   3       49.46      191.99     60.21 o 
 -13  -3   3        2.69      451.79     88.03 o 
 -11  -3   3      422.06     1310.95    164.63 o 
  -9  -3   3     1122.47      887.62    165.68 o 
  -7  -3   3     1472.53     1268.92     88.08 o 
  -5  -3   3     1972.35     1794.07    138.01 o 
  -3  -3   3       45.79       57.59      9.30 o 
  -1  -3   3     2234.80     1800.36    218.64 o 
   1  -3   3      582.79      545.41     66.74 o 
   3  -3   3      202.22      194.43     14.19 o 
   5  -3   3       22.27       26.02      6.91 o 
   7  -3   3     1208.24     1266.61     82.91 o 
   9  -3   3      123.89       94.92     32.71 o 
  11  -3   3       58.10       66.15     28.22 o 
  13  -3   3      220.72      177.63     68.63 o 
  15  -3   3       26.02       27.21     33.38 o 
 -18  -2   3       40.51       46.16     25.26 o 
 -16  -2   3        5.27       -5.64     18.12 o 
 -14  -2   3       39.37      231.38     64.12 o 
 -12  -2   3      644.67     1108.06    155.08 o 
 -10  -2   3       93.25     1089.11    137.94 o 
  -8  -2   3     5330.56     6270.97    821.87 o 
  -6  -2   3     2036.03     2067.20    206.13 o 
  -4  -2   3      289.55      128.25    169.18 o 
  -2  -2   3      574.50      545.95     34.84 o 
   0  -2   3     2453.84     2416.16    120.77 o 
   2  -2   3      315.21      322.30     29.55 o 
   4  -2   3      455.49      458.58     30.41 o 
   6  -2   3     2854.69     3022.79    198.85 o 
   8  -2   3      305.98      273.40     30.32 o 
  10  -2   3      532.86      513.61     89.97 o 
  12  -2   3       51.46        4.88     28.08 o 
  14  -2   3       26.09       35.63     31.80 o 
  16  -2   3        1.85       -1.95     14.21 o 
 -17  -1   3        5.77        4.44     17.14 o 
 -15  -1   3      114.53      195.23     61.19 o 
 -13  -1   3      323.78      525.03    358.20 o 
 -11  -1   3      491.46      360.85    209.81 o 
  -9  -1   3      430.71      474.12     78.03 o 
  -7  -1   3     3325.26     3950.52    433.38 o 
  -3  -1   3      244.66      221.27     20.88 o 
  -1  -1   3    48396.81    47594.63   9058.82 o 
   1  -1   3     2031.08     1981.11    136.36 o 
   3  -1   3      264.53      290.70     26.64 o 
   5  -1   3       53.65       36.10     14.10 o 
   7  -1   3     1244.26     1277.44     99.42 o 
   9  -1   3      644.16      668.77     53.76 o 
  11  -1   3      973.27      728.47    123.47 o 
  13  -1   3      713.14      243.96    349.11 o 
  15  -1   3       31.80       39.69     23.83 o 
  17  -1   3       34.53       24.81     34.05 o 
 -18   0   3        0.38       -0.25      8.28 o 
 -16   0   3        2.82        0.54      3.84 o 
 -14   0   3     1085.81      909.53    374.89 o 
 -12   0   3       55.09      313.37    173.16 o 
 -10   0   3       46.07       82.76     41.76 o 
  -8   0   3     3800.71     4988.59    598.53 o 
  -6   0   3     7121.47    12690.86   2173.94 o 
  -4   0   3        1.51       12.33     10.60 o 
  -2   0   3       54.52       51.36      9.17 o 
   0   0   3      624.17      532.99     36.15 o 
   2   0   3      801.01      749.64     55.37 o 
   4   0   3      622.19      691.78     57.98 o 
   6   0   3       29.08       29.49      8.90 o 
   8   0   3      947.09      955.88     64.92 o 
  10   0   3      103.93       70.08     27.30 o 
  12   0   3      716.75      711.33     88.57 o 
  14   0   3       22.47       12.07     10.84 o 
  16   0   3       49.25       37.44     32.93 o 
 -17   1   3        5.76        9.35      8.50 o 
 -15   1   3      114.58      149.58     40.84 o 
 -13   1   3      323.67      568.29    143.37 o 
 -11   1   3      491.95      745.81    265.93 o 
  -9   1   3      430.58      628.06    254.39 o 
  -7   1   3     3325.01     5314.46    703.47 o 
  -5   1   3      835.33      785.86     74.65 o 
  -3   1   3      244.55      208.61     25.26 o 
  -1   1   3    48390.02    52427.08   9981.04 o 
   1   1   3     2033.91     2201.46    446.72 o 
   3   1   3      264.32      269.15     30.72 o 
   5   1   3       53.56       62.04     13.04 o 
   7   1   3     1242.51     1485.37    102.15 o 
   9   1   3      644.35      705.89     70.59 o 
  11   1   3      972.89      911.51     91.26 o 
  13   1   3      712.90      698.94     57.52 o 
  15   1   3       31.78       15.78     21.01 o 
  17   1   3       34.39       19.09     26.54 o 
 -18   2   3       40.46       42.06     20.07 o 
 -16   2   3        5.35        5.26      8.11 o 
 -14   2   3       39.48       75.30     41.42 o 
 -12   2   3      644.01      815.38    183.19 o 
 -10   2   3       92.94      124.56     30.55 o 
  -8   2   3     5328.95     5304.26    483.42 o 
  -6   2   3     2039.50     1893.92    160.04 o 
  -4   2   3      290.03      302.12     23.75 o 
  -2   2   3      575.35      522.23     41.04 o 
   0   2   3     2451.65     2300.00    137.39 o 
   2   2   3      315.11      328.44     22.82 o 
   4   2   3      453.88      576.57     34.73 o 
   6   2   3     2855.25     3397.22    214.74 o 
   8   2   3      306.83      306.24     27.48 o 
  10   2   3      531.96      588.05     58.26 o 
  12   2   3       51.52       59.30      9.74 o 
  14   2   3       26.23       31.09     16.62 o 
  16   2   3        1.82       -0.99      9.95 o 
 -17   3   3        1.03        2.22      5.81 o 
 -15   3   3       49.60       35.12     11.58 o 
 -13   3   3        2.67       55.50     13.35 o 
 -11   3   3      422.21      372.16     31.66 o 
  -9   3   3     1122.16     1025.52    205.94 o 
  -7   3   3     1471.74     1147.67     81.12 o 
  -5   3   3     1974.17     2197.17    275.36 o 
  -3   3   3       45.72        3.37      9.58 o 
  -1   3   3     2241.96       63.96    477.25 o 
   1   3   3      582.82      665.42     52.21 o 
   3   3   3      202.46      210.33     19.84 o 
   5   3   3       22.20       24.57      5.91 o 
   7   3   3     1206.94     1423.16     93.69 o 
   9   3   3      123.97      135.81     20.14 o 
  11   3   3       58.04       80.05     18.11 o 
  13   3   3      220.54      209.69     38.82 o 
  15   3   3       25.91       19.92     14.75 o 
 -16   4   3       46.50       40.78     15.76 o 
 -14   4   3       95.10       83.37     14.81 o 
 -12   4   3       31.88       27.15      7.85 o 
 -10   4   3      170.04      138.39     25.82 o 
  -8   4   3     1246.70      910.50    178.46 o 
  -6   4   3      136.47      142.49     18.46 o 
  -4   4   3     2353.66     2132.45    253.60 o 
  -2   4   3      375.85      298.12     20.57 o 
   0   4   3       95.96      139.85     31.27 o 
   2   4   3     1569.15     1568.67    102.95 o 
   4   4   3      614.13      712.68     52.00 o 
   6   4   3     2327.46     2459.48    133.72 o 
   8   4   3      847.30     1001.57     51.53 o 
  10   4   3      106.10      128.33     24.38 o 
  12   4   3        4.20        3.22      5.27 o 
  14   4   3       31.65       35.02     18.10 o 
 -15   5   3       19.20       23.06      9.07 o 
 -13   5   3      104.05       79.92     22.43 o 
 -11   5   3      198.57      166.55     24.69 o 
  -9   5   3       81.30       95.91     13.55 o 
  -7   5   3      244.78      260.11     38.08 o 
  -5   5   3      230.10      216.54     19.60 o 
  -3   5   3      153.11      161.25     25.81 o 
  -1   5   3      260.91      301.58     30.00 o 
   1   5   3      135.58      136.23     36.35 o 
   3   5   3      278.18      316.61     34.23 o 
   5   5   3      242.95      363.90     39.42 o 
   7   5   3      848.84      827.88     61.65 o 
   9   5   3      114.77      127.21     12.20 o 
  11   5   3       15.99       23.02      7.27 o 
  13   5   3       53.99       62.30     12.41 o 
  15   5   3        6.56        4.52      5.14 o 
 -14   6   3       18.06       25.54      8.55 o 
 -12   6   3      177.65      168.05     22.62 o 
 -10   6   3       12.36       11.79      5.68 o 
  -8   6   3      605.93      644.00     34.90 o 
  -6   6   3      573.56      559.48     41.79 o 
  -4   6   3      110.33       89.06     18.76 o 
  -2   6   3       66.45       73.76     13.49 o 
   0   6   3      295.24      328.36     37.23 o 
   2   6   3      194.25      309.78     60.63 o 
   4   6   3     3395.48     3677.72    313.42 o 
   6   6   3      870.24      909.92     86.20 o 
   8   6   3        9.56       28.31     12.42 o 
  10   6   3      144.74      133.09     46.96 o 
  12   6   3      250.08      323.65     86.05 o 
 -13   7   3        7.66        0.30     17.82 o 
 -11   7   3       46.41       24.43     42.10 o 
  -9   7   3      178.01      209.56     17.02 o 
  -7   7   3       54.59       59.54     13.24 o 
  -5   7   3      478.88      485.14     76.94 o 
  -3   7   3      191.64      208.37     26.51 o 
  -1   7   3      442.55      486.03     51.04 o 
   1   7   3       86.47      104.36     21.43 o 
   3   7   3      243.88      255.37     77.40 o 
   5   7   3      180.89      187.21     33.41 o 
   7   7   3      321.10      363.95     51.37 o 
   9   7   3      140.01      177.68     56.49 o 
  11   7   3        6.34        9.49     20.14 o 
 -10   8   3       56.19       24.58     50.07 o 
  -8   8   3       33.95       44.28     61.04 o 
  -6   8   3      156.74      270.17    152.75 o 
  -4   8   3      108.76      320.01    154.41 o 
  -2   8   3      151.62      173.29     33.86 o 
   0   8   3       42.71       48.09     17.83 o 
   2   8   3      374.85      434.68     50.76 o 
   4   8   3      171.82       91.07     73.78 o 
   6   8   3      359.74      342.09     56.10 o 
   8   8   3       81.02       83.62     24.45 o 
  10   8   3      203.25      205.42     67.19 o 
  -7   9   3       25.34       -8.72     40.89 o 
  -5   9   3       18.95       -3.68     28.11 o 
  -3   9   3       51.59       44.20     57.13 o 
  -1   9   3       88.13       95.32     51.46 o 
   1   9   3       75.68       73.14     44.79 o 
   3   9   3        6.41        4.68     11.45 o 
   5   9   3       18.36        7.41     13.42 o 
  -7  -9   4       51.63       -7.82     13.38 o 
  -5  -9   4       35.21        4.89     54.88 o 
  -3  -9   4      216.36      115.69    257.17 o 
  -1  -9   4       46.24      -29.92    192.59 o 
   1  -9   4       88.61      149.70     25.48 o 
   3  -9   4       32.85       55.24     29.92 o 
   5  -9   4       21.22       23.04     14.35 o 
 -10  -8   4       76.54       88.38     21.33 o 
  -8  -8   4        9.79        9.77      7.24 o 
  -6  -8   4      579.55      520.98     37.06 o 
  -4  -8   4      361.42      347.82     47.47 o 
  -2  -8   4       75.53       46.08     93.63 o 
   0  -8   4       30.29       39.03     32.89 o 
   2  -8   4      369.55      486.02     52.94 o 
   4  -8   4        9.23        7.02     63.82 o 
   6  -8   4      138.07      209.69     52.70 o 
   8  -8   4      178.45      261.54     66.27 o 
 -13  -7   4       29.05       38.11     25.18 o 
 -11  -7   4       15.65        2.71     10.22 o 
  -9  -7   4       12.97       10.76     10.66 o 
  -7  -7   4      292.91      309.13     26.72 o 
  -5  -7   4      194.49      206.68     26.98 o 
  -3  -7   4      361.51      337.80     32.25 o 
  -1  -7   4      246.79      263.62     33.50 o 
   1  -7   4     1207.94     1627.70    165.54 o 
   3  -7   4       28.21       27.17     39.50 o 
   5  -7   4       11.59       13.59     15.58 o 
   7  -7   4      129.29      163.45     43.53 o 
   9  -7   4      193.96      261.67     59.74 o 
  11  -7   4       45.30       25.59     31.65 o 
 -14  -6   4       43.72       36.99     28.94 o 
 -12  -6   4       10.00       11.58     15.94 o 
 -10  -6   4      107.91       97.12     21.67 o 
  -8  -6   4      324.33      422.06     55.13 o 
  -6  -6   4      285.71      302.63     64.53 o 
  -4  -6   4       21.65       11.54      3.41 o 
  -2  -6   4      141.06      142.91     10.01 o 
   0  -6   4       94.49      103.98     18.17 o 
   2  -6   4      709.70      821.46     76.06 o 
   4  -6   4     1661.32     2103.72    217.74 o 
   6  -6   4      436.77      554.67     76.22 o 
   8  -6   4       16.20       34.18     21.57 o 
  10  -6   4       81.60       75.74     37.63 o 
  12  -6   4        0.94        4.45     10.82 o 
 -15  -5   4       35.86       37.89     29.84 o 
 -13  -5   4        8.56       12.40     17.89 o 
 -11  -5   4      512.44      407.20     98.63 o 
  -9  -5   4      729.53      544.98    127.34 o 
  -7  -5   4       21.25       65.48     20.56 o 
  -5  -5   4      287.66      279.14     16.68 o 
  -3  -5   4      234.58      233.16     12.74 o 
  -1  -5   4      809.10      824.94     64.76 o 
   1  -5   4      581.95      604.19     67.09 o 
   3  -5   4      520.47      586.40    101.90 o 
   5  -5   4      437.62      512.63     64.17 o 
   7  -5   4      398.96      389.50     87.50 o 
   9  -5   4       56.51       38.12     26.45 o 
  11  -5   4       55.59       74.53     38.97 o 
  13  -5   4       13.25        3.73      9.38 o 
 -16  -4   4       10.79        7.22     20.15 o 
 -14  -4   4      147.94      150.35     51.34 o 
 -12  -4   4      170.07      133.44     86.00 o 
 -10  -4   4      277.98      509.46    218.60 o 
  -8  -4   4      348.48      557.19    222.51 o 
  -6  -4   4      159.06      138.06     27.67 o 
  -4  -4   4      196.37      152.23      9.55 o 
  -2  -4   4      715.84      644.54     53.21 o 
   0  -4   4     1742.57     1679.13     65.24 o 
   2  -4   4      718.42      736.41     78.31 o 
   4  -4   4      779.62      689.35     57.92 o 
   6  -4   4       31.88       45.68     18.95 o 
   8  -4   4      333.18      325.59     61.64 o 
  10  -4   4      351.46      283.58     70.96 o 
  12  -4   4      100.27       68.98     38.04 o 
  14  -4   4       11.97        7.67     25.93 o 
 -17  -3   4       42.84       42.40     37.96 o 
 -15  -3   4      148.04      165.76     60.29 o 
 -13  -3   4      317.58      775.87    136.89 o 
 -11  -3   4     1561.62     1243.83    332.94 o 
  -9  -3   4      138.23      417.27    266.30 o 
  -7  -3   4     1836.74     1615.21    327.23 o 
  -5  -3   4      824.31      783.79     76.64 o 
  -3  -3   4       51.59       50.60     14.48 o 
  -1  -3   4       94.12      100.74      9.60 o 
   1  -3   4      836.89      905.07     76.61 o 
   3  -3   4      876.06      955.59     51.75 o 
   5  -3   4      236.60      253.84     30.13 o 
   7  -3   4      601.16      583.59     48.44 o 
   9  -3   4       81.58       91.97     17.27 o 
  11  -3   4      486.37      407.45    121.44 o 
  13  -3   4      150.81       34.60     68.18 o 
  15  -3   4        1.70        5.64     21.35 o 
 -18  -2   4       13.81       11.03     19.63 o 
 -16  -2   4       59.43      174.03     67.81 o 
 -14  -2   4      311.22      973.50    179.29 o 
 -12  -2   4      550.38     1359.51    217.70 o 
 -10  -2   4     1428.92     1707.49    222.89 o 
  -8  -2   4     1465.48     1986.38    248.07 o 
  -6  -2   4      229.90      193.07     92.67 o 
  -4  -2   4      646.35      592.78     45.43 o 
  -2  -2   4     6983.83     5758.32    552.41 o 
   0  -2   4     2010.45     2062.87    109.88 o 
   2  -2   4      234.70      253.65     30.27 o 
   4  -2   4     7431.98     8185.09    650.88 o 
   6  -2   4      946.64     1049.07    120.58 o 
   8  -2   4       70.09      100.92     23.73 o 
  10  -2   4      807.50      627.45    139.34 o 
  12  -2   4       37.10       24.34     11.40 o 
  14  -2   4       36.53       45.03     24.21 o 
  16  -2   4       63.05       52.47     50.82 o 
 -17  -1   4        3.54        3.82     10.90 o 
 -15  -1   4       63.50       67.04     34.14 o 
 -13  -1   4      409.78      587.40    451.94 o 
 -11  -1   4      143.21      778.27    136.44 o 
  -9  -1   4     3826.58     5827.67    873.29 o 
  -7  -1   4      242.69      568.61    103.36 o 
  -5  -1   4     1111.23     1027.42    147.26 o 
  -3  -1   4     1360.94     1198.41    109.23 o 
  -1  -1   4    13426.10    13391.67   1456.79 o 
   1  -1   4     2583.71     2676.46    178.94 o 
   3  -1   4      280.72      291.69     22.45 o 
   5  -1   4     1495.40     1701.14     99.94 o 
   7  -1   4     1240.68     1292.70    105.33 o 
   9  -1   4      136.09      133.53     19.33 o 
  11  -1   4      326.05      316.53     43.03 o 
  13  -1   4      116.93      106.75     23.76 o 
  15  -1   4      113.90      110.81     56.61 o 
  17  -1   4        8.31        2.48     19.70 o 
 -18   0   4        3.54       -1.97     11.51 o 
 -16   0   4       19.62      304.53    113.85 o 
 -14   0   4      258.70     1228.12    292.69 o 
 -12   0   4      640.61     1088.09    161.13 o 
 -10   0   4      218.76      336.18     88.44 o 
  -8   0   4      182.48      321.67     47.36 o 
  -6   0   4      309.95      368.27     48.34 o 
  -4   0   4     8358.29     7284.38    631.70 o 
  -2   0   4    25058.15    25949.23   3697.50 o 
   0   0   4      327.19      273.83     27.09 o 
   2   0   4       70.39       76.38     14.22 o 
   4   0   4     2800.91     2991.90    222.22 o 
   6   0   4     2722.82     3075.83    198.32 o 
   8   0   4       55.53       50.36     13.80 o 
  10   0   4      723.42      631.50    141.90 o 
  12   0   4      336.44      304.35     52.40 o 
  14   0   4       10.24       16.01     13.08 o 
  16   0   4        3.35        1.88     15.71 o 
 -17   1   4        3.51        8.88      8.90 o 
 -15   1   4       63.82       52.48     18.36 o 
 -13   1   4      410.52      608.57    174.89 o 
 -11   1   4      143.31      243.60     31.65 o 
  -9   1   4     3829.83     4670.23    577.71 o 
  -7   1   4      243.66      318.43     41.35 o 
  -5   1   4     1112.51      901.03     76.60 o 
  -3   1   4     1361.17     1208.81     74.63 o 
  -1   1   4    13425.55    13768.46   1500.41 o 
   1   1   4     2583.96     2514.36    168.70 o 
   3   1   4      280.57      291.00     27.27 o 
   5   1   4     1493.75     1814.33    186.36 o 
   7   1   4     1239.94     1390.79     84.47 o 
   9   1   4      136.08      131.52     19.75 o 
  11   1   4      326.30      342.22     44.95 o 
  13   1   4      117.41      109.78     33.61 o 
  15   1   4      114.17      115.70     31.27 o 
  17   1   4        8.40       23.15     29.84 o 
 -18   2   4       14.00       10.98      8.52 o 
 -16   2   4       59.37       67.77     18.16 o 
 -14   2   4      310.96      333.93     89.91 o 
 -12   2   4      551.09      541.97    105.15 o 
 -10   2   4     1428.41     1300.01    305.77 o 
  -8   2   4     1465.09     1343.73    119.90 o 
  -6   2   4      229.27      198.76     21.12 o 
  -4   2   4      645.81      544.18     47.43 o 
  -2   2   4     6985.68     6925.13    560.85 o 
   0   2   4     2010.04     1954.52    116.44 o 
   2   2   4      233.28      221.46     48.19 o 
   4   2   4     7418.79     8638.40    822.64 o 
   6   2   4      946.31     1051.18    117.91 o 
   8   2   4       70.33      110.78     16.68 o 
  10   2   4      806.46      840.19     89.95 o 
  12   2   4       37.15       41.19     17.82 o 
  14   2   4       36.36       41.52     22.66 o 
  16   2   4       62.99       68.45     26.47 o 
 -17   3   4       42.70       38.62     16.20 o 
 -15   3   4      148.00      128.63     23.23 o 
 -13   3   4      317.70      297.90     45.79 o 
 -11   3   4     1561.01     1223.26    106.98 o 
  -9   3   4      138.52      127.76     26.95 o 
  -7   3   4     1836.10     1553.20    189.47 o 
  -5   3   4      824.63      758.05     63.67 o 
  -3   3   4       51.42       57.36      9.92 o 
  -1   3   4       94.21       85.40     15.49 o 
   1   3   4      838.32      852.55     45.02 o 
   3   3   4      875.83      944.53     51.96 o 
   5   3   4      236.08      265.33     36.93 o 
   7   3   4      600.51      670.47     33.02 o 
   9   3   4       81.61      106.88     19.60 o 
  11   3   4      487.04      504.90     58.57 o 
  13   3   4      150.80      154.15     23.11 o 
  15   3   4        1.65        2.52     10.27 o 
 -16   4   4       10.79        9.83      8.53 o 
 -14   4   4      147.43      101.80     17.88 o 
 -12   4   4      170.21      149.86     22.05 o 
 -10   4   4      276.94      249.80     62.96 o 
  -8   4   4      348.97      152.16     97.69 o 
  -6   4   4      157.97      170.19     49.46 o 
  -4   4   4      195.81      282.20     63.00 o 
  -2   4   4      715.23      834.20     87.43 o 
   0   4   4     1741.87     1626.13    203.86 o 
   2   4   4      717.73      725.11     80.34 o 
   4   4   4      780.39      869.36     69.01 o 
   6   4   4       31.54       47.02      8.38 o 
   8   4   4      332.64      324.94     28.21 o 
  10   4   4      352.10      355.18     31.76 o 
  12   4   4      100.43       82.03     49.65 o 
  14   4   4       11.94       11.39     11.02 o 
 -15   5   4       35.91       37.14     13.81 o 
 -13   5   4        8.59        8.46      6.55 o 
 -11   5   4      512.67      325.73    113.44 o 
  -9   5   4      730.82      583.73    105.99 o 
  -7   5   4       21.08       21.81      8.36 o 
  -5   5   4      287.70      283.37     26.04 o 
  -3   5   4      234.80      281.98     26.06 o 
  -1   5   4      810.90      659.91    168.09 o 
   1   5   4      582.41      631.39     50.85 o 
   3   5   4      520.52      570.28     60.03 o 
   5   5   4      437.50      480.24     56.57 o 
   7   5   4      399.70      379.96     24.57 o 
   9   5   4       56.23       55.84      8.22 o 
  11   5   4       55.56       70.26     16.26 o 
  13   5   4       13.22        8.86      6.91 o 
 -14   6   4       43.45       48.62     17.20 o 
 -12   6   4       10.06       11.80      7.59 o 
 -10   6   4      108.28      112.73     15.39 o 
  -8   6   4      324.77      285.23     78.93 o 
  -6   6   4      285.45      305.62     88.89 o 
  -4   6   4       21.69       13.94      7.02 o 
  -2   6   4      141.64      145.13     26.31 o 
   0   6   4       94.46      123.58     41.87 o 
   2   6   4      709.22      785.95     72.30 o 
   4   6   4     1662.55     1779.26    186.37 o 
   6   6   4      437.15      493.56     66.37 o 
   8   6   4       15.92       26.77     13.02 o 
  10   6   4       81.52       60.22     35.60 o 
  12   6   4        0.94       -4.44     19.70 o 
 -13   7   4       29.00      -13.83     42.77 o 
 -11   7   4       15.70       15.49     46.23 o 
  -9   7   4       13.09       14.86      8.43 o 
  -7   7   4      293.58      301.19     43.19 o 
  -5   7   4      194.74      184.97     60.33 o 
  -3   7   4      361.49      436.30     44.72 o 
  -1   7   4      246.50      303.31     40.62 o 
   1   7   4     1207.32     1487.13    389.77 o 
   3   7   4       28.11       46.86     14.54 o 
   5   7   4       11.64        5.35      9.12 o 
   7   7   4      129.56      112.90     33.45 o 
   9   7   4      193.86      204.23     59.48 o 
  11   7   4       45.31       53.93     30.56 o 
 -10   8   4       76.66       28.34     68.33 o 
  -8   8   4        9.80        2.86     19.09 o 
  -6   8   4      578.84      437.28    194.55 o 
  -4   8   4      361.00      447.42     63.48 o 
  -2   8   4       75.43       84.50     18.21 o 
   0   8   4       30.39       50.07     17.50 o 
   2   8   4      369.39      370.06     50.32 o 
   4   8   4        9.19       27.49     13.90 o 
   6   8   4      137.91      128.21     39.36 o 
   8   8   4      178.53      211.51     58.64 o 
  -7   9   4       51.56       40.82     59.24 o 
  -5   9   4       35.02       18.57     42.92 o 
  -3   9   4      215.92      118.55     85.02 o 
  -1   9   4       45.95       36.53     49.09 o 
   1   9   4       88.03       89.97     30.69 o 
   3   9   4       32.86       27.61     20.84 o 
   5   9   4       21.26       15.53     13.44 o 
  -7  -9   5       23.15       -6.99     61.94 o 
  -5  -9   5        3.88       10.30     86.07 o 
  -3  -9   5       31.08       56.38    265.81 o 
  -1  -9   5       29.78       59.99    249.35 o 
   1  -9   5       61.32      100.19     20.49 o 
   3  -9   5       74.09      127.63     42.62 o 
   5  -9   5       75.14      115.20     29.84 o 
 -10  -8   5        0.76        1.59      5.08 o 
  -8  -8   5      104.39       88.44     12.34 o 
  -6  -8   5      381.59      393.99     26.30 o 
  -4  -8   5      141.98      130.90     11.58 o 
  -2  -8   5      541.18      556.57    189.14 o 
   0  -8   5      152.73      194.04     27.66 o 
   2  -8   5       71.42       97.69     50.10 o 
   4  -8   5      181.51      243.83    101.41 o 
   6  -8   5      543.52      807.39    101.99 o 
   8  -8   5       63.00      142.95     55.44 o 
 -13  -7   5       48.74       63.13     22.75 o 
 -11  -7   5       25.08       26.29     12.48 o 
  -9  -7   5       17.68       20.21      9.34 o 
  -7  -7   5      144.96      136.25     18.60 o 
  -5  -7   5       55.50       41.99     12.49 o 
  -3  -7   5      171.24      149.26     37.56 o 
  -1  -7   5      192.97      219.56     27.04 o 
   1  -7   5      710.13     1016.09    164.18 o 
   3  -7   5      271.44      368.81    177.18 o 
   5  -7   5      186.63      226.85     42.99 o 
   7  -7   5      180.65      259.75     53.48 o 
   9  -7   5      116.25      171.57     52.86 o 
  11  -7   5        1.19        9.81     30.45 o 
 -14  -6   5       54.91      113.22     40.18 o 
 -12  -6   5       38.53       35.58     13.88 o 
 -10  -6   5      271.80      388.18     82.71 o 
  -8  -6   5      611.51      619.94    141.76 o 
  -6  -6   5      470.23      373.77     63.70 o 
  -4  -6   5      169.06      137.52      9.71 o 
  -2  -6   5      406.18      370.67     16.39 o 
   0  -6   5      164.95      182.16     27.24 o 
   2  -6   5     1161.87     1314.20    147.30 o 
   4  -6   5      403.37      565.83     74.42 o 
   6  -6   5      272.03      280.53    130.39 o 
   8  -6   5      192.83      186.93     64.61 o 
  10  -6   5       50.17       42.18     37.59 o 
  12  -6   5       86.76      187.11     66.53 o 
 -15  -5   5       21.99       42.05     33.72 o 
 -13  -5   5       58.35       51.88     27.52 o 
 -11  -5   5       12.67       83.38     47.13 o 
  -9  -5   5       33.51      109.13     17.33 o 
  -7  -5   5       87.44      129.12     46.65 o 
  -5  -5   5      197.92      174.21     10.16 o 
  -3  -5   5      236.86      199.71     10.38 o 
  -1  -5   5     1472.24     1338.45     88.47 o 
   1  -5   5      763.11      877.94    123.77 o 
   3  -5   5       64.08       73.89     23.74 o 
   5  -5   5      149.02      176.21     36.72 o 
   7  -5   5      210.68      255.52    114.11 o 
   9  -5   5      273.71      240.44     59.07 o 
  11  -5   5      193.38      212.60     87.58 o 
  13  -5   5       22.06        6.97     22.43 o 
 -16  -4   5        3.36      241.24    203.34 o 
 -14  -4   5      836.94     1263.17    252.51 o 
 -12  -4   5      151.32      208.78    102.95 o 
 -10  -4   5      683.22      773.29     84.81 o 
  -8  -4   5      122.08      134.74     25.54 o 
  -6  -4   5      421.20      384.10     34.81 o 
  -4  -4   5      679.66      640.11     28.98 o 
  -2  -4   5      689.95      622.28     80.67 o 
   0  -4   5      978.10     1123.75     64.78 o 
   2  -4   5      163.85      192.18     11.51 o 
   4  -4   5     1106.71     1206.27     73.12 o 
   6  -4   5     1112.72     1077.60    104.91 o 
   8  -4   5      233.37      207.13     55.71 o 
  10  -4   5      164.11      135.21     52.13 o 
  12  -4   5       88.51       65.66     39.09 o 
  14  -4   5       67.70       23.56     19.92 o 
 -17  -3   5        1.39       82.43     83.40 o 
 -15  -3   5       16.57      309.64     67.96 o 
 -13  -3   5      676.31     1161.93    141.64 o 
 -11  -3   5      447.65     1066.95    260.33 o 
  -9  -3   5     1705.29     1825.25    378.79 o 
  -7  -3   5      293.36      405.55    432.58 o 
  -5  -3   5      832.25      706.46     35.24 o 
  -3  -3   5     1436.80     1318.71     75.99 o 
  -1  -3   5     1501.98     1403.69     75.25 o 
   1  -3   5     2660.94     2918.27    168.52 o 
   3  -3   5     1374.59     1404.48     81.64 o 
   5  -3   5      939.69      998.23     64.49 o 
   7  -3   5       75.46       81.12     19.17 o 
   9  -3   5      554.73      368.24     78.56 o 
  11  -3   5       76.30       58.61     15.05 o 
  13  -3   5      120.22       84.58     62.85 o 
  15  -3   5       73.10       59.39     49.46 o 
 -18  -2   5       42.95       56.36     36.83 o 
 -16  -2   5      116.24      359.65     77.92 o 
 -14  -2   5      816.00     1362.56    255.89 o 
 -12  -2   5      929.17     2049.29    228.30 o 
 -10  -2   5      120.84      274.24     60.59 o 
  -8  -2   5      172.31      481.31    333.06 o 
  -6  -2   5      233.46      203.28     25.22 o 
  -4  -2   5      869.69      731.10     58.00 o 
  -2  -2   5     5426.68     5151.06    402.18 o 
   0  -2   5      674.82      704.41     48.59 o 
   2  -2   5      746.04      782.32     61.80 o 
   4  -2   5     3560.67     3630.58    242.48 o 
   6  -2   5      376.65      423.79     37.64 o 
   8  -2   5      253.59      243.44     33.35 o 
  10  -2   5        3.02        3.98      6.74 o 
  12  -2   5       70.38       38.75     23.29 o 
  14  -2   5       19.58        7.61     11.65 o 
  16  -2   5      140.65      155.23     45.40 o 
 -17  -1   5       23.52       56.52     32.86 o 
 -15  -1   5       26.63       96.22     57.64 o 
 -13  -1   5      252.73      706.98    224.66 o 
 -11  -1   5      472.91      929.66    119.92 o 
  -9  -1   5       95.88      745.80    420.29 o 
  -7  -1   5       71.80       68.63     12.48 o 
  -5  -1   5     1172.68      972.84     59.88 o 
  -3  -1   5     1341.40     1079.06    161.85 o 
  -1  -1   5     4763.12     4390.39    336.78 o 
   1  -1   5     5235.05     5484.28    448.18 o 
   3  -1   5     1594.36     1752.12    124.99 o 
   5  -1   5      637.15      786.02     58.18 o 
   7  -1   5      249.40      249.96     34.79 o 
   9  -1   5      178.94      165.62     23.48 o 
  11  -1   5      932.45      811.30    126.40 o 
  13  -1   5       66.82       26.59     16.81 o 
  15  -1   5       18.10        2.47      8.73 o 
 -18   0   5       13.16       30.65     23.04 o 
 -16   0   5      282.83      378.29    115.66 o 
 -14   0   5      136.48      291.87     77.09 o 
 -12   0   5      265.28      484.11    136.93 o 
 -10   0   5        9.47       85.05     76.19 o 
  -8   0   5     2201.38     2050.81    202.97 o 
  -6   0   5      169.49      205.45     29.47 o 
  -4   0   5        5.53        2.27      4.37 o 
  -2   0   5       81.00       65.14      9.98 o 
   0   0   5      341.62      402.03     50.37 o 
   2   0   5      428.92      427.84     36.26 o 
   4   0   5      210.47      234.80     32.63 o 
   6   0   5      622.43      502.71    107.19 o 
   8   0   5      354.45      387.79     37.57 o 
  10   0   5     2726.95     2514.16    238.21 o 
  12   0   5      104.35       70.66     39.21 o 
  14   0   5       96.01       98.69     34.42 o 
  16   0   5        1.39        1.01      7.70 o 
 -17   1   5       23.43       33.35     11.13 o 
 -15   1   5       26.66       27.19     12.78 o 
 -13   1   5      253.47      299.93     69.35 o 
 -11   1   5      472.80      381.62    243.04 o 
  -9   1   5       95.61      130.58     26.76 o 
  -7   1   5       71.85       54.73     14.21 o 
  -5   1   5     1172.29      948.24     80.81 o 
  -3   1   5     1340.93     1165.25     74.16 o 
  -1   1   5     4755.60     4649.67    357.70 o 
   1   1   5     5234.68     5385.49    436.50 o 
   3   1   5     1595.18     1739.31    129.07 o 
   5   1   5      636.72      764.54     62.96 o 
   7   1   5      248.82      318.26     35.92 o 
   9   1   5      179.25      181.34     22.50 o 
  11   1   5      932.68      946.80    102.36 o 
  13   1   5       66.72       81.25     22.86 o 
  15   1   5       18.27       14.16     13.07 o 
 -18   2   5       42.83       31.99     14.10 o 
 -16   2   5      116.34      135.18     49.36 o 
 -14   2   5      815.86      716.14    100.24 o 
 -12   2   5      930.06      899.74    181.29 o 
 -10   2   5      121.31       82.77     66.15 o 
  -8   2   5      172.26      140.65     20.90 o 
  -6   2   5      233.99      170.49     20.90 o 
  -4   2   5      871.37      751.21     68.86 o 
  -2   2   5     5429.15     5487.66    429.92 o 
   0   2   5      675.22      690.08     42.11 o 
   2   2   5      744.77      742.42     88.55 o 
   4   2   5     3558.59     3953.53    313.74 o 
   6   2   5      376.82      429.48     59.99 o 
   8   2   5      254.10      277.89     33.20 o 
  10   2   5        3.04        4.37      8.58 o 
  12   2   5       70.38       65.51     26.24 o 
  14   2   5       19.41       26.54     17.93 o 
  16   2   5      140.89      143.03     39.61 o 
 -17   3   5        1.38        0.07      6.56 o 
 -15   3   5       16.54       13.24      8.65 o 
 -13   3   5      675.86      640.20     95.63 o 
 -11   3   5      448.77      376.69     83.03 o 
  -9   3   5     1707.80     1270.25    208.91 o 
  -7   3   5      292.93      256.94     24.88 o 
  -5   3   5      832.84      822.32     69.76 o 
  -3   3   5     1438.68     1376.35    116.74 o 
  -1   3   5     1499.99     1426.68     80.77 o 
   1   3   5     2656.10     2674.42    223.27 o 
   3   3   5     1373.21     1482.89    110.39 o 
   5   3   5      938.15     1070.19    202.63 o 
   7   3   5       75.29       77.12     17.95 o 
   9   3   5      554.52      566.04     55.47 o 
  11   3   5       76.28       72.93     18.77 o 
  13   3   5      119.63      145.34     27.96 o 
  15   3   5       72.87       81.30     28.25 o 
 -16   4   5        3.32        6.54      9.59 o 
 -14   4   5      836.12      825.56    119.19 o 
 -12   4   5      151.16      121.99     12.41 o 
 -10   4   5      683.61      569.35     58.41 o 
  -8   4   5      122.47      131.35     34.43 o 
  -6   4   5      421.59      404.48     71.49 o 
  -4   4   5      679.98      640.10     48.56 o 
  -2   4   5      689.50      681.97     56.98 o 
   0   4   5      976.89     1072.12    100.06 o 
   2   4   5      163.46      172.10     26.27 o 
   4   4   5     1105.95     1226.82    169.52 o 
   6   4   5     1110.74     1105.02    103.54 o 
   8   4   5      233.73      259.75     53.65 o 
  10   4   5      164.81      176.15     26.95 o 
  12   4   5       88.80      122.24     22.49 o 
  14   4   5       67.65       78.09     18.28 o 
 -15   5   5       22.04       22.08     12.43 o 
 -13   5   5       58.11       50.20     12.60 o 
 -11   5   5       12.71       16.41      9.51 o 
  -9   5   5       33.63       20.89     52.51 o 
  -7   5   5       87.06      106.14     48.41 o 
  -5   5   5      197.94      113.44     70.21 o 
  -3   5   5      236.98      402.78     89.31 o 
  -1   5   5     1471.72     1573.47    277.92 o 
   1   5   5      765.47      859.99    190.34 o 
   3   5   5       64.35       99.95     18.39 o 
   5   5   5      149.34      150.75     32.35 o 
   7   5   5      210.15      222.60     33.68 o 
   9   5   5      274.09      234.73     27.91 o 
  11   5   5      193.71      207.21     29.67 o 
  13   5   5       22.15       22.75     10.55 o 
 -14   6   5       55.03       34.91      9.65 o 
 -12   6   5       38.62       45.42     11.27 o 
 -10   6   5      271.37      268.93     94.49 o 
  -8   6   5      611.17      585.72    125.43 o 
  -6   6   5      469.61      450.37     39.47 o 
  -4   6   5      168.71      154.06     27.55 o 
  -2   6   5      406.31      359.63    116.29 o 
   0   6   5      164.79      211.30     32.48 o 
   2   6   5     1161.91     1260.40    104.31 o 
   4   6   5      404.58      495.04     66.51 o 
   6   6   5      272.85      276.67     47.93 o 
   8   6   5      192.98      198.66     40.45 o 
  10   6   5       50.41       50.97     41.72 o 
  12   6   5       86.98      101.94     80.44 o 
 -13   7   5       49.03        2.33     28.79 o 
 -11   7   5       25.17        0.51     41.61 o 
  -9   7   5       17.52        7.68     18.68 o 
  -7   7   5      144.77      146.85     31.69 o 
  -5   7   5       55.53       55.73     13.79 o 
  -3   7   5      171.40      116.10     47.32 o 
  -1   7   5      193.35      228.64     46.53 o 
   1   7   5      710.63      530.63     64.52 o 
   3   7   5      271.35      379.04     52.39 o 
   5   7   5      186.98      171.51     37.55 o 
   7   7   5      180.63      184.42     37.27 o 
   9   7   5      115.95      138.17     58.48 o 
  11   7   5        1.19       11.05     21.12 o 
 -10   8   5        0.78       -8.64     41.04 o 
  -8   8   5      104.14       27.14     59.16 o 
  -6   8   5      381.23      420.03     67.43 o 
  -4   8   5      141.73      174.96     37.85 o 
  -2   8   5      540.42      700.14    161.25 o 
   0   8   5      152.68      165.41     32.35 o 
   2   8   5       71.36       89.76     70.36 o 
   4   8   5      181.62      216.20     38.60 o 
   6   8   5      543.02      596.61     91.37 o 
   8   8   5       62.81       83.37     43.90 o 
  -7   9   5       23.22        0.15     24.66 o 
  -5   9   5        3.90       -0.75     16.76 o 
  -3   9   5       30.99       20.82     53.00 o 
  -1   9   5       29.91       12.25     42.25 o 
   1   9   5       61.18       84.45     25.06 o 
   3   9   5       74.14        8.73     23.38 o 
   5   9   5       74.81       75.17     37.77 o 
  -7  -9   6       53.63        9.85     96.75 o 
  -5  -9   6        8.12       29.54    127.95 o 
  -3  -9   6       49.16        2.86     88.18 o 
  -1  -9   6       36.50       27.06     19.70 o 
   1  -9   6       20.79       34.74     15.67 o 
   3  -9   6       38.26       90.54     26.20 o 
 -10  -8   6       99.55      113.61     20.61 o 
  -8  -8   6       33.25       18.71      8.84 o 
  -6  -8   6       51.71       60.56     12.62 o 
  -4  -8   6      247.81      202.61     30.97 o 
  -2  -8   6      570.45      628.48     60.42 o 
   0  -8   6       70.92      111.42     23.28 o 
   2  -8   6      166.53      264.09     46.49 o 
   4  -8   6      108.83      158.08     35.43 o 
   6  -8   6       61.96       85.50     31.00 o 
   8  -8   6       39.98       65.46     32.59 o 
 -13  -7   6       21.76       17.42     12.49 o 
 -11  -7   6       78.28       71.93     18.97 o 
  -9  -7   6      238.48      207.84     23.23 o 
  -7  -7   6       25.14       55.18     26.08 o 
  -5  -7   6      152.64      132.47      9.81 o 
  -3  -7   6      358.55      383.66     27.01 o 
  -1  -7   6      201.71      203.93     28.77 o 
   1  -7   6      109.17      120.08     44.99 o 
   3  -7   6      681.42      951.14    140.46 o 
   5  -7   6       61.18       84.52     40.22 o 
   7  -7   6       64.13       82.85     32.85 o 
   9  -7   6       82.53      107.88     79.91 o 
 -14  -6   6       32.90      109.84     31.94 o 
 -12  -6   6       13.52       11.89      9.73 o 
 -10  -6   6      498.00      603.30    114.91 o 
  -8  -6   6      118.63      149.91     26.59 o 
  -6  -6   6      282.48      269.38     42.84 o 
  -4  -6   6     1102.23      968.90     44.56 o 
  -2  -6   6      526.40      558.68     31.51 o 
   0  -6   6      243.04      276.64     37.94 o 
   2  -6   6      884.17      936.07     97.47 o 
   4  -6   6      401.51      510.39    192.74 o 
   6  -6   6      445.33      557.38    128.40 o 
   8  -6   6      146.97      206.10     94.83 o 
  10  -6   6       75.90       89.81     44.62 o 
  12  -6   6       49.86       56.06     66.90 o 
 -15  -5   6      102.86      126.99     47.40 o 
 -13  -5   6       99.79      114.66     48.65 o 
 -11  -5   6       53.37       53.07     13.37 o 
  -9  -5   6      218.81      288.31     67.67 o 
  -7  -5   6      626.87      531.02     29.56 o 
  -5  -5   6       96.91      100.09      9.46 o 
  -3  -5   6      114.28      113.86      9.08 o 
  -1  -5   6      144.29      148.02      9.87 o 
   1  -5   6       12.80       14.26      4.35 o 
   3  -5   6     1314.06     1399.63    157.50 o 
   5  -5   6      603.39      698.39     87.23 o 
   7  -5   6        0.15       16.09     14.17 o 
   9  -5   6       88.99       83.33     24.63 o 
  11  -5   6       27.49       45.01     25.80 o 
  13  -5   6       21.49       38.23     31.25 o 
 -16  -4   6      374.16      623.66    141.25 o 
 -14  -4   6      169.62      904.88    128.16 o 
 -12  -4   6      152.03      305.72     54.17 o 
 -10  -4   6      109.88      519.70    170.57 o 
  -8  -4   6      904.12      859.86     85.90 o 
  -6  -4   6      112.63      162.37     26.54 o 
  -4  -4   6      383.58      350.69     22.43 o 
  -2  -4   6       88.71       81.23     20.23 o 
   0  -4   6      377.63      435.03     26.05 o 
   2  -4   6     1108.79     1068.60     99.78 o 
   4  -4   6      175.29      163.01     13.83 o 
   6  -4   6      267.06      249.94     23.34 o 
   8  -4   6      169.05      142.42     33.75 o 
  10  -4   6       30.83       22.86      6.98 o 
  12  -4   6       38.15       25.53     24.65 o 
  14  -4   6        7.46       13.26     14.28 o 
 -17  -3   6       90.06      181.33     68.93 o 
 -15  -3   6      337.24      505.91     95.39 o 
 -13  -3   6        1.38      527.13    102.31 o 
 -11  -3   6      114.07      342.69    123.47 o 
  -9  -3   6      447.85     1073.96    653.48 o 
  -7  -3   6       64.10       49.71      8.89 o 
  -5  -3   6     1030.76      858.37     62.32 o 
  -3  -3   6      783.73      734.37     74.51 o 
  -1  -3   6     1804.96     1858.13    100.96 o 
   1  -3   6        9.46       11.34      4.91 o 
   3  -3   6      486.41      496.34     36.64 o 
   5  -3   6        3.88        0.56      4.27 o 
   7  -3   6      573.99      543.25     60.95 o 
   9  -3   6       23.51       21.08      9.49 o 
  11  -3   6       69.18       46.14     14.91 o 
  13  -3   6      111.48        9.46     33.15 o 
  15  -3   6       41.53       42.17     41.80 o 
 -18  -2   6       39.34       69.61     40.68 o 
 -16  -2   6      184.66      355.27     82.24 o 
 -14  -2   6       46.24      595.81    103.55 o 
 -12  -2   6      883.45     1408.92    144.73 o 
 -10  -2   6      119.70      219.48     39.69 o 
  -8  -2   6      358.78      322.27     41.80 o 
  -6  -2   6     1090.58      992.80     62.93 o 
  -4  -2   6      871.86      703.95     79.20 o 
  -2  -2   6     1898.83     1788.43    115.57 o 
   0  -2   6     2342.64     2505.76    170.22 o 
   2  -2   6     4105.19     4221.64    268.97 o 
   4  -2   6      178.82      213.60     54.51 o 
   6  -2   6     1990.26     1905.33    136.91 o 
   8  -2   6      406.31      349.00     38.04 o 
  10  -2   6      963.63      844.08    116.60 o 
  12  -2   6      232.22      221.84     54.54 o 
  14  -2   6       30.42       15.48     10.51 o 
 -17  -1   6       24.60       39.92     28.78 o 
 -15  -1   6      216.16      419.42    106.90 o 
 -13  -1   6       13.29       43.66     24.51 o 
 -11  -1   6      262.18      387.80     50.86 o 
  -9  -1   6     1040.25     1019.20    104.87 o 
  -7  -1   6       24.86       18.38      6.32 o 
  -5  -1   6     1363.06     1118.74     71.31 o 
  -3  -1   6      648.80      626.80     46.59 o 
  -1  -1   6      178.40      132.93     18.54 o 
   1  -1   6      284.42      295.48     29.26 o 
   3  -1   6       78.03       65.89     11.63 o 
   5  -1   6      284.04      328.26     28.67 o 
   7  -1   6      638.83      680.95     52.78 o 
   9  -1   6      332.85      338.41     45.67 o 
  11  -1   6      141.30      124.62     29.40 o 
  13  -1   6       80.47       57.16     27.30 o 
  15  -1   6       40.92       38.34     19.30 o 
 -18   0   6       42.61       23.75     20.02 o 
 -16   0   6      146.00      137.21     62.49 o 
 -14   0   6      328.55      420.31     82.47 o 
 -12   0   6        0.02       -2.57      7.04 o 
 -10   0   6       15.33        1.80      7.52 o 
  -8   0   6     1359.19     1146.55    111.86 o 
  -6   0   6       80.83       84.62     12.81 o 
  -4   0   6      115.97      128.96     18.11 o 
  -2   0   6    13962.67    14373.30   1659.60 o 
   0   0   6      266.66      238.41     25.76 o 
   2   0   6      471.05      441.05     38.30 o 
   4   0   6      581.46      621.64     53.67 o 
   6   0   6      148.65      180.68     28.50 o 
   8   0   6      124.69      137.07     18.41 o 
  10   0   6     1557.08     1471.32    212.63 o 
  12   0   6      136.67       72.43     31.58 o 
  14   0   6       63.06       66.33     30.29 o 
  16   0   6       67.98       66.11     25.37 o 
 -17   1   6       24.42       25.19     15.51 o 
 -15   1   6      216.36      267.92     95.54 o 
 -13   1   6       13.19        8.91      7.64 o 
 -11   1   6      262.74      222.51     35.56 o 
  -9   1   6     1040.40      933.13     90.81 o 
  -7   1   6       24.63       21.88      9.70 o 
  -5   1   6     1362.66     1124.54     64.62 o 
  -3   1   6      650.49      653.24     48.57 o 
  -1   1   6      178.55      141.17     19.64 o 
   1   1   6      284.64      271.91     27.53 o 
   3   1   6       78.18       81.36     30.93 o 
   5   1   6      284.65      327.69     35.13 o 
   7   1   6      639.73      702.28     88.03 o 
   9   1   6      332.45      339.99     35.92 o 
  11   1   6      141.23      155.88     21.33 o 
  13   1   6       80.60       85.70     26.25 o 
  15   1   6       41.06       47.03     25.10 o 
 -18   2   6       39.31       20.61     13.48 o 
 -16   2   6      184.96      153.33     28.19 o 
 -14   2   6       46.28       49.04     23.78 o 
 -12   2   6      884.85      578.90    318.17 o 
 -10   2   6      119.33      115.24     21.80 o 
  -8   2   6      359.24      303.32     34.73 o 
  -6   2   6     1091.13     1059.57     96.67 o 
  -4   2   6      869.96      745.15     48.05 o 
  -2   2   6     1898.37     1856.75    120.49 o 
   0   2   6     2340.36     2494.19    178.12 o 
   2   2   6     4103.71     4237.42    339.15 o 
   4   2   6      178.82      166.05     54.80 o 
   6   2   6     1989.38     2206.43    180.83 o 
   8   2   6      406.59      443.72     46.24 o 
  10   2   6      963.53      845.82    162.65 o 
  12   2   6      232.13      257.49     42.96 o 
  14   2   6       30.55       35.40     18.02 o 
 -17   3   6       90.20       66.25     18.93 o 
 -15   3   6      337.37      291.15     46.90 o 
 -13   3   6        1.35        5.02      5.86 o 
 -11   3   6      114.59       90.57     16.71 o 
  -9   3   6      447.72      433.53     46.23 o 
  -7   3   6       64.11       56.83     14.88 o 
  -5   3   6     1030.20      944.63     86.00 o 
  -3   3   6      783.99      714.15     68.03 o 
  -1   3   6     1801.31     1879.89    120.41 o 
   1   3   6        9.46        6.23      4.99 o 
   3   3   6      485.13      503.01     32.75 o 
   5   3   6        3.87        1.66      3.24 o 
   7   3   6      573.20      650.46     62.39 o 
   9   3   6       23.38       23.76     11.19 o 
  11   3   6       68.95       76.72     17.77 o 
  13   3   6      111.90      115.62     74.20 o 
  15   3   6       41.72       49.16     23.20 o 
 -16   4   6      374.09      401.10     91.29 o 
 -14   4   6      169.59      131.91     36.67 o 
 -12   4   6      152.10      129.52     54.76 o 
 -10   4   6      109.90       89.91     20.29 o 
  -8   4   6      904.62      779.05    211.65 o 
  -6   4   6      113.08      126.07     18.49 o 
  -4   4   6      384.18      351.51     34.96 o 
  -2   4   6       88.01       68.26     16.09 o 
   0   4   6      377.77      420.95     32.81 o 
   2   4   6     1108.91     1045.82     60.96 o 
   4   4   6      175.37      143.63     25.86 o 
   6   4   6      267.04      234.14     39.05 o 
   8   4   6      169.45      147.46     44.96 o 
  10   4   6       31.20       31.24     21.91 o 
  12   4   6       38.14       32.90     13.89 o 
  14   4   6        7.42        8.71     11.14 o 
 -15   5   6      103.02       84.02     16.95 o 
 -13   5   6      100.00      101.53     18.90 o 
 -11   5   6       53.23       48.74     19.21 o 
  -9   5   6      218.46      193.90     23.22 o 
  -7   5   6      625.38      581.82    180.90 o 
  -5   5   6       96.96      119.45     26.20 o 
  -3   5   6      113.63      106.66     15.34 o 
  -1   5   6      144.80      111.21     51.68 o 
   1   5   6       12.67       18.16      7.59 o 
   3   5   6     1315.48     1197.40    170.31 o 
   5   5   6      603.10      497.95     59.78 o 
   7   5   6        0.14        6.93      7.44 o 
   9   5   6       89.48       70.45     12.49 o 
  11   5   6       27.44       19.81      8.88 o 
  13   5   6       21.49       15.26     40.07 o 
 -14   6   6       32.86       10.17     10.15 o 
 -12   6   6       13.49        7.32     12.73 o 
 -10   6   6      497.31      186.87     55.48 o 
  -8   6   6      118.29       97.15     38.60 o 
  -6   6   6      282.69       98.81     44.43 o 
  -4   6   6     1102.48      581.69    208.83 o 
  -2   6   6      526.54      530.33     63.45 o 
   0   6   6      243.59      248.37     37.40 o 
   2   6   6      884.48      763.53     97.12 o 
   4   6   6      401.42      337.81    110.58 o 
   6   6   6      445.46      407.86    104.49 o 
   8   6   6      147.46      112.62     46.83 o 
  10   6   6       76.04       86.15     56.98 o 
  12   6   6       49.78       50.37     54.05 o 
 -13   7   6       21.64       33.30     58.11 o 
 -11   7   6       77.95       66.22     25.55 o 
  -9   7   6      238.31      226.28     40.44 o 
  -7   7   6       25.34       25.29     29.24 o 
  -5   7   6      152.34      221.54     73.75 o 
  -3   7   6      358.57      436.26    136.25 o 
  -1   7   6      201.37      174.33    101.48 o 
   1   7   6      109.04      121.17     32.40 o 
   3   7   6      680.47      705.78    139.71 o 
   5   7   6       61.21       76.32     31.62 o 
   7   7   6       63.90       40.94     26.08 o 
   9   7   6       82.57       71.64     56.08 o 
 -10   8   6       99.76      112.38    102.84 o 
  -8   8   6       33.25       28.64     61.19 o 
  -6   8   6       51.68       72.43     20.77 o 
  -4   8   6      247.57      290.94     71.19 o 
  -2   8   6      571.25      543.68    233.04 o 
   0   8   6       71.24       74.65     81.56 o 
   2   8   6      166.39      186.25     39.26 o 
   4   8   6      108.74       97.20     34.89 o 
   6   8   6       61.77       45.95     29.57 o 
   8   8   6       39.91       51.34     35.71 o 
  -7   9   6       53.81        4.74     39.92 o 
  -5   9   6        8.05        0.15     23.45 o 
  -3   9   6       49.06        4.81     35.41 o 
  -1   9   6       36.29       34.15     17.99 o 
   1   9   6       20.73       21.34     16.70 o 
   3   9   6       38.45       69.27     23.77 o 
  -5  -9   7       51.21       25.78    117.95 o 
  -3  -9   7        5.92        0.90     64.42 o 
  -1  -9   7       22.39       30.19     24.06 o 
   1  -9   7       83.32      132.51     22.89 o 
 -10  -8   7       47.09       78.50     27.86 o 
  -8  -8   7      240.81      234.16     38.66 o 
  -6  -8   7      282.01      289.85     24.11 o 
  -4  -8   7      368.39      344.29     31.37 o 
  -2  -8   7        3.73        6.44      6.57 o 
   0  -8   7       11.96       21.10     13.19 o 
   2  -8   7       41.00       29.77    131.63 o 
   4  -8   7      258.90      416.85    112.87 o 
   6  -8   7        1.49        4.38     14.70 o 
 -13  -7   7       21.58       15.28     10.99 o 
 -11  -7   7       17.92       22.43     11.07 o 
  -9  -7   7       19.99       16.45      7.39 o 
  -7  -7   7      570.45      571.45     39.69 o 
  -5  -7   7       76.33       81.92     15.37 o 
  -3  -7   7      173.41      206.06     44.01 o 
  -1  -7   7       90.23      116.06     23.31 o 
   1  -7   7       32.95       66.05     20.05 o 
   3  -7   7       80.73       72.70     48.26 o 
   5  -7   7      154.36      216.27     50.30 o 
   7  -7   7      145.34      197.91     68.33 o 
   9  -7   7       51.23       71.14     42.09 o 
 -14  -6   7       83.68      124.37     30.89 o 
 -12  -6   7       63.00       53.49     16.83 o 
 -10  -6   7       73.52       55.75     26.35 o 
  -8  -6   7       59.69       69.57      9.07 o 
  -6  -6   7        7.54        4.94      3.75 o 
  -4  -6   7      370.41      332.23     20.69 o 
  -2  -6   7       79.72       75.18     15.18 o 
   0  -6   7     1136.81     1296.37    207.10 o 
   2  -6   7      301.80      350.73     95.02 o 
   4  -6   7      237.50      284.08     53.06 o 
   6  -6   7      193.58      166.81     97.65 o 
   8  -6   7      142.50      219.97    113.14 o 
  10  -6   7      134.62      174.70     42.14 o 
 -15  -5   7       38.71       94.29     38.90 o 
 -13  -5   7       83.07       96.08     35.54 o 
 -11  -5   7       42.87      104.64     30.79 o 
  -9  -5   7      441.38      461.17     41.39 o 
  -7  -5   7       21.04       21.35      5.15 o 
  -5  -5   7      621.37      598.64     39.33 o 
  -3  -5   7       33.71       41.92      7.03 o 
  -1  -5   7      245.56      232.04     27.47 o 
   1  -5   7      648.27      610.78     93.87 o 
   3  -5   7     1795.27     1698.39    302.23 o 
   5  -5   7       22.39       15.45      8.46 o 
   7  -5   7       11.18       10.08      5.16 o 
   9  -5   7      120.20      133.03     50.55 o 
  11  -5   7        0.00        5.12     15.23 o 
 -16  -4   7       73.47      376.11     80.30 o 
 -14  -4   7      323.05      560.98     75.72 o 
 -12  -4   7       49.65       90.07     35.84 o 
 -10  -4   7      716.74      752.03    159.72 o 
  -8  -4   7      309.56      293.82     47.29 o 
  -6  -4   7      608.29      566.20     32.96 o 
  -4  -4   7      157.00      139.43     12.27 o 
  -2  -4   7     1240.07     1165.92     83.42 o 
   0  -4   7      828.32      835.41     48.54 o 
   2  -4   7      644.33      641.67     93.87 o 
   4  -4   7      460.35      330.50     95.32 o 
   6  -4   7       47.97       53.69     10.93 o 
   8  -4   7      138.16      107.93     26.24 o 
  10  -4   7      245.49      193.59     53.60 o 
  12  -4   7       77.73       67.97     39.51 o 
 -17  -3   7       91.51      269.45     69.94 o 
 -15  -3   7       73.03      459.95     88.04 o 
 -13  -3   7       42.73       51.81     25.29 o 
 -11  -3   7      157.60      218.66     91.94 o 
  -9  -3   7       93.68       59.58     41.27 o 
  -7  -3   7      250.10      232.31     20.20 o 
  -5  -3   7       85.14       80.01     11.53 o 
  -3  -3   7     2632.03     2616.93    176.15 o 
  -1  -3   7      526.84      569.10     38.38 o 
   1  -3   7      852.00      913.38     56.35 o 
   3  -3   7       46.17       56.09     11.93 o 
   5  -3   7      496.90      503.08     39.99 o 
   7  -3   7      108.94      124.20     17.95 o 
   9  -3   7      114.53      110.45     23.98 o 
  11  -3   7       20.97       16.22     14.91 o 
  13  -3   7       27.50       19.05     10.09 o 
 -18  -2   7       24.33       34.11     28.74 o 
 -16  -2   7       37.08      102.60     68.18 o 
 -14  -2   7      531.58      740.11    174.55 o 
 -12  -2   7      228.97      561.21    463.44 o 
 -10  -2   7       58.64       89.23     26.61 o 
  -8  -2   7      596.55      500.31     36.59 o 
  -6  -2   7      284.36      259.47     22.81 o 
  -4  -2   7      110.80      108.00     15.90 o 
  -2  -2   7     6419.12     6267.80    550.35 o 
   0  -2   7       51.38       61.53      9.62 o 
   2  -2   7      202.43      205.86     18.31 o 
   4  -2   7     2381.87     2766.95    173.83 o 
   6  -2   7      376.61      341.36     57.21 o 
   8  -2   7      178.59      161.89     25.45 o 
  10  -2   7      221.98      220.15     52.00 o 
  12  -2   7      481.18      455.28    109.68 o 
  14  -2   7      174.47      110.08     51.84 o 
 -17  -1   7       52.40       82.13     34.81 o 
 -15  -1   7      329.76      527.49    167.37 o 
 -13  -1   7       43.30       36.81     19.65 o 
 -11  -1   7       68.51       63.60     23.75 o 
  -9  -1   7      248.64      201.54     32.40 o 
  -7  -1   7      252.06      203.53     20.65 o 
  -5  -1   7       70.42       68.64      9.98 o 
  -3  -1   7      667.75      565.77     47.19 o 
  -1  -1   7     2469.38     2418.37    173.50 o 
   1  -1   7     1120.89     1232.18     77.80 o 
   3  -1   7     2553.30     2522.16    192.75 o 
   5  -1   7      690.32      686.87     50.78 o 
   7  -1   7       78.37       77.63     18.28 o 
   9  -1   7      276.61      314.22     44.81 o 
  11  -1   7      205.12      192.16     37.58 o 
  13  -1   7       11.80        9.79      9.35 o 
  15  -1   7       51.75       57.41     29.64 o 
 -18   0   7       11.05       22.27     22.40 o 
 -16   0   7       79.91       63.81     21.07 o 
 -14   0   7       63.21      109.38     33.49 o 
 -12   0   7       85.08       86.00     25.78 o 
 -10   0   7       24.46       20.75     13.16 o 
  -8   0   7     1971.30     1764.32    172.97 o 
  -6   0   7      192.32      175.50     19.26 o 
  -4   0   7        6.06       -1.44      5.00 o 
  -2   0   7     3400.87     3355.84    259.08 o 
   0   0   7     2925.04     3041.39    225.16 o 
   2   0   7     1335.92     1473.07    106.28 o 
   4   0   7        2.84        9.24      8.54 o 
   6   0   7        0.19       -0.58      5.87 o 
   8   0   7       11.23        9.79      7.77 o 
  10   0   7      261.33      261.73     40.19 o 
  12   0   7       10.32       10.53     10.93 o 
  14   0   7      513.14      528.26     86.35 o 
 -17   1   7       52.35       53.09     22.26 o 
 -15   1   7      330.03      341.12    100.17 o 
 -13   1   7       43.30       29.34     19.13 o 
 -11   1   7       68.52       57.58     19.92 o 
  -9   1   7      248.32      221.16     33.90 o 
  -7   1   7      252.44      220.56     31.12 o 
  -5   1   7       70.69       69.95     12.76 o 
  -3   1   7      669.45      598.95     49.27 o 
  -1   1   7     2468.09     2578.58    185.84 o 
   1   1   7     1120.09     1175.07     92.80 o 
   3   1   7     2546.93     2629.54    207.37 o 
   5   1   7      690.16      725.99     63.78 o 
   7   1   7       78.29      111.00     22.60 o 
   9   1   7      276.33      268.95     32.41 o 
  11   1   7      204.88      209.19     32.64 o 
  13   1   7       11.79        3.57     13.12 o 
  15   1   7       51.68       54.85     29.23 o 
 -18   2   7       24.32       28.23     15.60 o 
 -16   2   7       37.36       28.11     15.63 o 
 -14   2   7      532.42      563.63    113.87 o 
 -12   2   7      229.03      240.86     42.10 o 
 -10   2   7       58.40       73.44     19.77 o 
  -8   2   7      596.68      524.71     56.23 o 
  -6   2   7      285.17      293.78     39.69 o 
  -4   2   7      110.72      109.89     14.89 o 
  -2   2   7     6419.73     6458.82    566.98 o 
   0   2   7       51.98       56.06     14.24 o 
   2   2   7      202.10      194.43     20.62 o 
   4   2   7     2382.44     2556.47    358.09 o 
   6   2   7      376.47      405.37     40.94 o 
   8   2   7      178.84      205.88     31.03 o 
  10   2   7      221.98      213.38     29.28 o 
  12   2   7      482.03      573.91     73.53 o 
  14   2   7      174.49      182.44     39.96 o 
 -17   3   7       91.35       75.99     21.98 o 
 -15   3   7       73.17       56.38     18.87 o 
 -13   3   7       42.86       38.19     19.32 o 
 -11   3   7      157.57       91.05     75.55 o 
  -9   3   7       93.58       83.74     22.18 o 
  -7   3   7      249.16      266.94     34.28 o 
  -5   3   7       84.90      101.11     19.92 o 
  -3   3   7     2631.24     2416.01    169.25 o 
  -1   3   7      526.01      560.21     42.99 o 
   1   3   7      850.71      873.55     56.21 o 
   3   3   7       46.34       41.31     11.28 o 
   5   3   7      496.76      492.69     39.00 o 
   7   3   7      108.64      103.18     25.82 o 
   9   3   7      114.65       97.78     31.72 o 
  11   3   7       21.12       32.63     14.70 o 
  13   3   7       27.55       36.66     16.75 o 
 -16   4   7       73.61       71.16     17.31 o 
 -14   4   7      322.96      271.67     41.39 o 
 -12   4   7       49.67       37.60     13.62 o 
 -10   4   7      716.82      656.20    241.61 o 
  -8   4   7      308.86      304.08     35.03 o 
  -6   4   7      607.95      540.20     52.10 o 
  -4   4   7      156.25      126.97     21.35 o 
  -2   4   7     1241.73     1156.47    114.56 o 
   0   4   7      829.72      713.17     41.52 o 
   2   4   7      644.04      676.46     43.71 o 
   4   4   7      460.30      471.47     31.57 o 
   6   4   7       48.05       38.21     17.03 o 
   8   4   7      138.20      134.88     17.27 o 
  10   4   7      246.00      254.30     30.07 o 
  12   4   7       77.62       83.84     21.09 o 
 -15   5   7       38.65       40.16     15.63 o 
 -13   5   7       82.79       79.72     33.41 o 
 -11   5   7       42.64       48.94     26.72 o 
  -9   5   7      441.60      404.25     42.93 o 
  -7   5   7       21.01       13.69      8.02 o 
  -5   5   7      619.71      624.09     58.79 o 
  -3   5   7       33.47       42.10     14.06 o 
  -1   5   7      245.31      217.78     34.20 o 
   1   5   7      649.74      611.09     91.94 o 
   3   5   7     1794.42     1725.29    106.17 o 
   5   5   7       22.53        9.21     13.72 o 
   7   5   7       11.26        8.40      5.55 o 
   9   5   7      120.70      105.33     28.74 o 
  11   5   7        0.00       -0.45      4.50 o 
 -14   6   7       83.49      107.28     21.43 o 
 -12   6   7       63.27       77.52     47.85 o 
 -10   6   7       73.35       32.21     12.08 o 
  -8   6   7       59.88       46.38     65.03 o 
  -6   6   7        7.63        5.29      5.01 o 
  -4   6   7      370.72      370.96     49.39 o 
  -2   6   7       80.13       63.89     18.69 o 
   0   6   7     1135.71     1074.89    120.77 o 
   2   6   7      301.85      244.32     78.11 o 
   4   6   7      238.04      235.68     68.03 o 
   6   6   7      193.91      125.08     66.72 o 
   8   6   7      142.87      106.82     75.40 o 
  10   6   7      134.45      167.11     77.50 o 
 -13   7   7       21.52       14.33     10.72 o 
 -11   7   7       18.05       18.15     23.00 o 
  -9   7   7       20.06       17.52      9.07 o 
  -7   7   7      569.39      645.21    156.06 o 
  -5   7   7       76.63       70.81     19.47 o 
  -3   7   7      173.88       18.26     46.80 o 
  -1   7   7       89.83       98.71     25.44 o 
   1   7   7       33.04       34.38     22.26 o 
   3   7   7       80.62       89.68     35.56 o 
   5   7   7      154.40      170.21     53.41 o 
   7   7   7      145.57       93.80     48.07 o 
   9   7   7       51.06       63.22     47.58 o 
 -10   8   7       47.25       -7.89     44.13 o 
  -8   8   7      241.10      276.03    105.21 o 
  -6   8   7      282.01      368.50    128.92 o 
  -4   8   7      367.90      419.89     72.05 o 
  -2   8   7        3.79        9.59      8.44 o 
   0   8   7       11.77       14.54     17.33 o 
   2   8   7       41.00       33.02     23.43 o 
   4   8   7      258.82      256.01     92.54 o 
   6   8   7        1.47        3.08     12.89 o 
  -5   9   7       51.39        7.74     27.59 o 
  -3   9   7        5.88       -5.79     23.38 o 
  -1   9   7       22.57       52.48     26.29 o 
   1   9   7       82.99       -2.10     23.91 o 
  -3  -9   8        0.01        0.57      5.53 o 
  -1  -9   8        8.52       14.78     10.41 o 
 -10  -8   8       26.76       23.30     10.01 o 
  -8  -8   8      106.24      138.73     33.78 o 
  -6  -8   8      137.17      111.74     15.62 o 
  -4  -8   8       55.94       58.63     16.46 o 
  -2  -8   8       54.18       50.16     14.22 o 
   0  -8   8       81.06       98.26     67.66 o 
   2  -8   8       42.79       92.06     26.88 o 
   4  -8   8       39.73       62.59     26.47 o 
   6  -8   8      106.18      152.40     45.72 o 
 -11  -7   8        6.05        5.11      6.80 o 
  -9  -7   8        5.48        2.99      4.40 o 
  -7  -7   8      441.50      385.60     29.10 o 
  -5  -7   8       33.60       37.69      7.20 o 
  -3  -7   8      127.10      126.55     10.47 o 
  -1  -7   8       68.13       94.58     35.74 o 
   1  -7   8      549.82      739.17    123.32 o 
   3  -7   8       23.27       31.80     19.89 o 
   5  -7   8      278.58      387.13    148.32 o 
   7  -7   8       28.25       41.03     31.65 o 
 -14  -6   8        7.69        5.08     11.17 o 
 -12  -6   8       27.66       35.24     15.50 o 
 -10  -6   8        6.16        8.90      7.37 o 
  -8  -6   8      147.88      141.51     14.24 o 
  -6  -6   8        7.82       11.16      4.74 o 
  -4  -6   8      236.91      236.30     17.33 o 
  -2  -6   8      974.52      982.08     94.96 o 
   0  -6   8      207.35      126.61     44.09 o 
   2  -6   8      152.70      163.24     41.12 o 
   4  -6   8      197.70      244.57     80.10 o 
   6  -6   8       55.58       68.26     32.22 o 
   8  -6   8       28.56       43.81     24.83 o 
  10  -6   8       66.47       81.72     44.41 o 
 -15  -5   8       36.85       56.74     26.77 o 
 -13  -5   8       74.76       86.78     48.77 o 
 -11  -5   8      250.19      273.11     44.90 o 
  -9  -5   8      156.54      168.33     17.59 o 
  -7  -5   8      207.69      182.09     17.30 o 
  -5  -5   8      301.58      312.56     25.99 o 
  -3  -5   8      339.83      308.71     27.86 o 
  -1  -5   8       65.32       64.71     10.04 o 
   1  -5   8      817.15      795.06     49.10 o 
   3  -5   8      283.59      275.43     27.14 o 
   5  -5   8      127.77      131.80     35.19 o 
   7  -5   8      137.43      137.71     17.19 o 
   9  -5   8       34.57       40.06      7.75 o 
  11  -5   8       92.81      104.47     45.97 o 
 -16  -4   8       39.82       84.56     36.96 o 
 -14  -4   8      145.26      340.86     60.92 o 
 -12  -4   8       66.36       73.37     22.86 o 
 -10  -4   8      481.73      505.01    108.31 o 
  -8  -4   8      383.66      307.49     54.44 o 
  -6  -4   8      486.44      448.43     30.00 o 
  -4  -4   8      205.41      226.50     21.63 o 
  -2  -4   8     1434.44     1347.87     80.27 o 
   0  -4   8      888.91      870.94     51.09 o 
   2  -4   8      313.48      297.45     27.17 o 
   4  -4   8      466.42      355.95     66.46 o 
   6  -4   8      266.37      199.01     39.34 o 
   8  -4   8      225.04      144.09     43.94 o 
  10  -4   8       29.90       23.57     13.96 o 
  12  -4   8      132.74      106.52     42.42 o 
 -17  -3   8      106.12      246.57     58.64 o 
 -15  -3   8      302.86      346.71    101.48 o 
 -13  -3   8       48.05       84.25     27.99 o 
 -11  -3   8      135.67      204.38     86.79 o 
  -9  -3   8      299.16      278.03     28.01 o 
  -7  -3   8       65.31       50.50     10.84 o 
  -5  -3   8      684.43      588.47     64.31 o 
  -3  -3   8     1784.78     1925.06    128.38 o 
  -1  -3   8      545.34      550.79     53.26 o 
   1  -3   8      796.17      772.90     55.02 o 
   3  -3   8      700.22      672.09     58.66 o 
   5  -3   8      507.36      507.71     43.71 o 
   7  -3   8      236.89      204.12     42.80 o 
   9  -3   8      429.04      371.01     62.27 o 
  11  -3   8       96.35       92.51     29.71 o 
  13  -3   8       72.94       55.66     26.02 o 
 -18  -2   8       18.12       29.62     29.12 o 
 -16  -2   8       43.99       71.88     36.32 o 
 -14  -2   8       39.73      300.36    173.31 o 
 -12  -2   8       35.35       45.99     19.09 o 
 -10  -2   8      298.53      270.10     45.48 o 
  -8  -2   8       87.63       87.28     14.73 o 
  -6  -2   8      461.62      439.61     34.32 o 
  -4  -2   8      860.56      924.61     65.82 o 
  -2  -2   8     4949.17     4878.82    409.64 o 
   0  -2   8      456.36      474.00     38.78 o 
   2  -2   8      837.32      857.75     63.54 o 
   4  -2   8      207.96      211.61     24.01 o 
   6  -2   8       10.97       14.18     10.95 o 
   8  -2   8       75.69       68.56     21.32 o 
  10  -2   8      186.17      165.76     42.30 o 
  12  -2   8      252.12      223.80     85.54 o 
  14  -2   8        4.91        6.49     10.93 o 
 -17  -1   8      127.56      218.09     40.08 o 
 -15  -1   8      150.67      190.16     66.57 o 
 -13  -1   8      172.63      244.95     94.49 o 
 -11  -1   8      328.64      347.68     55.93 o 
  -9  -1   8      261.08      243.86     38.56 o 
  -7  -1   8      135.56      133.09     15.64 o 
  -5  -1   8      580.48      556.10     46.35 o 
  -3  -1   8     1132.34     1025.94     78.69 o 
  -1  -1   8      715.98      636.48     43.15 o 
   1  -1   8      356.16      383.12     36.18 o 
   3  -1   8      555.50      581.52     81.00 o 
   5  -1   8      122.30      140.75     21.11 o 
   7  -1   8       81.16       86.47     19.67 o 
   9  -1   8       63.26       43.36     16.59 o 
  11  -1   8      702.37      679.75    152.07 o 
  13  -1   8      139.88      107.67     42.18 o 
 -18   0   8       46.41       38.79     17.58 o 
 -16   0   8       11.01       30.78     22.26 o 
 -14   0   8        2.26        7.28     12.01 o 
 -12   0   8        7.16        6.01      6.99 o 
 -10   0   8      779.84      694.30     83.59 o 
  -8   0   8      175.43      148.87     18.11 o 
  -6   0   8     2201.29     1910.55    131.01 o 
  -4   0   8     8883.56     9705.33    997.96 o 
  -2   0   8     1128.87     1104.50     84.76 o 
   0   0   8     1349.60     1305.85     93.63 o 
   2   0   8       95.81       64.66     11.95 o 
   4   0   8       41.46       44.84     11.99 o 
   6   0   8      474.94      464.21     53.84 o 
   8   0   8      623.85      634.47     77.16 o 
  10   0   8       59.93       72.31     21.57 o 
  12   0   8      136.33      163.37     31.09 o 
  14   0   8      163.91      218.13     55.97 o 
 -17   1   8      127.60      134.99     35.21 o 
 -15   1   8      150.91      184.77     48.30 o 
 -13   1   8      172.91      181.32     40.74 o 
 -11   1   8      328.75      346.47     54.05 o 
  -9   1   8      261.52      251.46     40.67 o 
  -7   1   8      135.71      127.74     29.88 o 
  -5   1   8      580.33      549.63     46.27 o 
  -3   1   8     1135.16     1080.92     81.88 o 
  -1   1   8      716.80      703.17     54.45 o 
   1   1   8      356.03      376.54     34.85 o 
   3   1   8      554.63      561.00     45.05 o 
   5   1   8      121.83      148.60     24.76 o 
   7   1   8       81.06       97.67     24.18 o 
   9   1   8       63.61       66.43     18.20 o 
  11   1   8      702.55      641.66    180.88 o 
  13   1   8      139.72      141.32     39.19 o 
 -18   2   8       18.19       10.51     12.43 o 
 -16   2   8       44.08       29.19     16.07 o 
 -14   2   8       39.73       20.85     28.38 o 
 -12   2   8       35.40       30.82     17.44 o 
 -10   2   8      298.91      251.08     40.74 o 
  -8   2   8       87.11       97.35     24.36 o 
  -6   2   8      461.93      366.37     77.43 o 
  -4   2   8      861.18      801.07     68.45 o 
  -2   2   8     4941.96     5180.30    432.27 o 
   0   2   8      454.56      485.72     39.46 o 
   2   2   8      837.28      839.98     69.15 o 
   4   2   8      207.68      177.39     38.86 o 
   6   2   8       11.10       14.16     11.71 o 
   8   2   8       75.78       89.57     23.27 o 
  10   2   8      186.23      186.58     28.07 o 
  12   2   8      251.70      332.25     49.96 o 
  14   2   8        4.88        7.54     12.74 o 
 -17   3   8      106.43      102.60     30.07 o 
 -15   3   8      302.41      260.47     60.02 o 
 -13   3   8       47.99       31.16     14.58 o 
 -11   3   8      135.60      130.65     27.36 o 
  -9   3   8      299.49      278.74     42.02 o 
  -7   3   8       64.97       53.15     17.14 o 
  -5   3   8      683.65      549.52     61.04 o 
  -3   3   8     1786.95     1698.46    114.73 o 
  -1   3   8      545.23      607.46     42.53 o 
   1   3   8      797.09      833.09     55.90 o 
   3   3   8      699.48      684.54     50.14 o 
   5   3   8      507.83      497.04     50.49 o 
   7   3   8      237.20      250.58     28.61 o 
   9   3   8      430.20      465.25     52.03 o 
  11   3   8       96.71      141.91     28.94 o 
  13   3   8       72.88       96.84     27.04 o 
 -16   4   8       40.03       31.04     13.95 o 
 -14   4   8      145.18      126.10     50.03 o 
 -12   4   8       66.21       53.53     21.39 o 
 -10   4   8      482.65      329.18    223.08 o 
  -8   4   8      383.03      344.14     40.97 o 
  -6   4   8      485.85      420.14     48.71 o 
  -4   4   8      205.89      196.95     31.05 o 
  -2   4   8     1434.01     1374.76     87.13 o 
   0   4   8      888.20      814.94     51.20 o 
   2   4   8      312.67      285.90     21.34 o 
   4   4   8      466.66      455.40     30.58 o 
   6   4   8      267.03      270.22     26.72 o 
   8   4   8      225.56      210.81     22.40 o 
  10   4   8       30.04       30.40     11.66 o 
  12   4   8      132.22      195.98     26.64 o 
 -15   5   8       36.83       27.75      7.96 o 
 -13   5   8       74.99       87.18     38.79 o 
 -11   5   8      249.91      256.34    114.11 o 
  -9   5   8      156.13      138.74     48.04 o 
  -7   5   8      206.94      187.78     27.51 o 
  -5   5   8      302.04      319.64     41.95 o 
  -3   5   8      339.36      263.78     39.39 o 
  -1   5   8       65.71       57.43     20.07 o 
   1   5   8      817.07      866.28     56.85 o 
   3   5   8      284.18      286.63     20.43 o 
   5   5   8      127.35      121.87     12.71 o 
   7   5   8      137.40      111.03     30.17 o 
   9   5   8       34.44       36.49      9.06 o 
  11   5   8       93.14      102.31     78.63 o 
 -14   6   8        7.58       16.10     12.03 o 
 -12   6   8       27.62       29.14     23.79 o 
 -10   6   8        6.10       16.37     35.26 o 
  -8   6   8      147.59      156.68     49.92 o 
  -6   6   8        7.92        7.56      8.46 o 
  -4   6   8      236.80      210.91     29.55 o 
  -2   6   8      976.25      782.20    264.91 o 
   0   6   8      207.45      144.97     41.61 o 
   2   6   8      152.31      188.31     38.81 o 
   4   6   8      198.30      122.96     71.08 o 
   6   6   8       55.24       60.93     26.39 o 
   8   6   8       28.62       24.11     23.29 o 
  10   6   8       66.59       54.20     54.65 o 
 -11   7   8        6.08        7.00     25.41 o 
  -9   7   8        5.47       -5.32      6.84 o 
  -7   7   8      441.05      318.66    164.55 o 
  -5   7   8       33.30       16.57     13.12 o 
  -3   7   8      126.63      122.55     32.36 o 
  -1   7   8       67.97       48.34     23.24 o 
   1   7   8      549.69      524.81    104.90 o 
   3   7   8       23.47       17.60     22.74 o 
   5   7   8      279.13      228.27    124.22 o 
   7   7   8       28.22       17.20     26.21 o 
  -8   8   8      106.56      179.12     66.64 o 
  -6   8   8      137.32      155.26     48.11 o 
  -4   8   8       55.92       42.64     19.61 o 
  -2   8   8       54.12       48.94     22.73 o 
   0   8   8       80.92       74.67     25.78 o 
   2   8   8       42.73       36.55     22.34 o 
   4   8   8       39.73       29.86     24.53 o 
   6   8   8      105.81       85.39     42.07 o 
  -3   9   8        0.01       -1.37     11.32 o 
  -1   9   8        8.49       10.55     17.78 o 
  -8  -8   9      235.64      306.13     39.70 o 
  -6  -8   9       67.71       68.66     22.89 o 
  -4  -8   9       25.37       24.31     12.74 o 
  -2  -8   9        8.24        5.06      8.52 o 
   0  -8   9        4.06        9.13     11.58 o 
   2  -8   9       56.51       73.31     35.88 o 
   4  -8   9       37.64       55.23     25.04 o 
 -11  -7   9      171.21      186.92     28.81 o 
  -9  -7   9      118.04      121.44     14.21 o 
  -7  -7   9       19.91       18.33      6.24 o 
  -5  -7   9      225.62      234.54     23.72 o 
  -3  -7   9       79.19       87.41      9.62 o 
  -1  -7   9       20.39       30.96     15.39 o 
   1  -7   9       57.66       72.47     26.35 o 
   3  -7   9       13.95       21.75     18.97 o 
   5  -7   9      109.41      163.73     64.35 o 
   7  -7   9      101.76      124.41     53.64 o 
 -14  -6   9        5.16        3.14     10.15 o 
 -12  -6   9       18.54       17.05     12.46 o 
 -10  -6   9      227.66      218.77     29.89 o 
  -8  -6   9      168.04      158.56     20.88 o 
  -6  -6   9      265.67      272.02     20.46 o 
  -4  -6   9      508.27      566.90     40.17 o 
  -2  -6   9      740.72      652.78     54.70 o 
   0  -6   9       24.43       27.15      6.15 o 
   2  -6   9      648.77      731.87    165.72 o 
   4  -6   9      298.59      336.99    117.83 o 
   6  -6   9       12.60       16.99     19.17 o 
   8  -6   9       19.63       11.86     21.41 o 
 -15  -5   9       45.45       85.44     59.95 o 
 -13  -5   9        6.96        1.45      6.52 o 
 -11  -5   9      195.49      253.17     56.75 o 
  -9  -5   9      412.87      409.61     45.70 o 
  -7  -5   9       90.77       78.40     10.68 o 
  -5  -5   9      943.07      934.48     98.98 o 
  -3  -5   9      198.84      230.02     25.14 o 
  -1  -5   9      197.41      225.69     23.90 o 
   1  -5   9     1071.88      976.34    155.97 o 
   3  -5   9       27.54       29.50      7.71 o 
   5  -5   9      221.35      206.30     32.66 o 
   7  -5   9      151.00      140.78     37.17 o 
   9  -5   9       82.23       66.59     39.83 o 
  11  -5   9       30.69       22.48     42.10 o 
 -16  -4   9       57.02       88.18     37.31 o 
 -14  -4   9        7.14       12.21      9.06 o 
 -12  -4   9       62.02       74.26     18.20 o 
 -10  -4   9       34.49       32.32      8.28 o 
  -8  -4   9      532.54      440.50     31.53 o 
  -6  -4   9      885.96      808.46     55.01 o 
  -4  -4   9      666.93      610.11     41.91 o 
  -2  -4   9       71.16       82.44     14.04 o 
   0  -4   9      305.72      310.79     28.75 o 
   2  -4   9     1098.10     1071.88     71.03 o 
   4  -4   9      258.43      189.07     43.85 o 
   6  -4   9      227.97      154.83     34.49 o 
   8  -4   9       63.51       52.44     18.22 o 
  10  -4   9       35.57       17.82     12.54 o 
  12  -4   9        1.22        1.20      7.45 o 
 -17  -3   9       90.18      162.59     55.28 o 
 -15  -3   9       16.86      200.67     57.63 o 
 -13  -3   9      206.22      233.66     52.62 o 
 -11  -3   9      339.85      320.58    183.16 o 
  -9  -3   9      217.20      224.42     25.49 o 
  -7  -3   9      344.46      320.52     30.05 o 
  -5  -3   9      188.02      221.69     27.13 o 
  -3  -3   9      253.49      247.47     26.21 o 
  -1  -3   9       19.59       24.35      8.35 o 
   1  -3   9       37.23       34.19      9.02 o 
   3  -3   9      301.87      284.12     39.59 o 
   5  -3   9      114.63       97.57     19.77 o 
   7  -3   9      177.98      148.69     23.42 o 
   9  -3   9      212.95      146.11     28.39 o 
  11  -3   9      194.37      157.82     65.00 o 
  13  -3   9       24.13       18.61     11.97 o 
 -18  -2   9       11.91       21.16     24.80 o 
 -16  -2   9       95.44      139.90     48.85 o 
 -14  -2   9       57.46       86.79     33.87 o 
 -12  -2   9      494.94      565.00     61.79 o 
 -10  -2   9      471.59      478.03     66.98 o 
  -8  -2   9      135.13      134.29     19.00 o 
  -6  -2   9      475.64      471.33     41.09 o 
  -4  -2   9     2181.71     2274.54    168.96 o 
  -2  -2   9      201.39      200.49     25.21 o 
   0  -2   9      144.06      142.34     20.45 o 
   2  -2   9      153.22      148.60     23.04 o 
   4  -2   9        9.75        7.18      7.60 o 
   6  -2   9      151.13      132.77     25.69 o 
   8  -2   9      431.01      398.54     82.63 o 
  10  -2   9      251.33      232.83     54.28 o 
  12  -2   9       53.75       32.62     16.50 o 
 -17  -1   9        4.05       16.20     22.86 o 
 -15  -1   9        7.56       25.83     21.90 o 
 -13  -1   9       45.81       65.93     29.09 o 
 -11  -1   9      146.91      155.08     38.11 o 
  -9  -1   9      317.20      262.73     44.73 o 
  -7  -1   9      644.36      616.61     51.26 o 
  -5  -1   9     1044.26     1109.53     86.34 o 
  -3  -1   9     1346.60     1380.80    104.94 o 
  -1  -1   9      912.99      910.61     70.74 o 
   1  -1   9     1054.60     1056.53     73.06 o 
   3  -1   9      984.45      963.78     83.31 o 
   5  -1   9      807.15      694.66     82.02 o 
   7  -1   9      498.09      498.84     54.45 o 
   9  -1   9     3072.99     2849.72    316.73 o 
  11  -1   9       10.62       25.15     16.88 o 
  13  -1   9       16.33       13.85     14.05 o 
 -18   0   9        0.15        9.92     13.75 o 
 -16   0   9       35.17       58.05     29.63 o 
 -14   0   9      218.43      227.39    132.12 o 
 -12   0   9        3.47        9.47     13.53 o 
 -10   0   9      503.26      519.07     73.22 o 
  -8   0   9      141.51      134.03     19.84 o 
  -6   0   9      115.09       84.71     17.59 o 
  -4   0   9     1232.34     1343.79    107.05 o 
  -2   0   9       33.08       40.55      9.47 o 
   0   0   9       13.47       16.68      9.26 o 
   2   0   9       66.87       87.22     18.73 o 
   4   0   9      486.57      523.93     55.99 o 
   6   0   9      180.98      177.90     33.67 o 
   8   0   9     1091.13     1274.62    214.32 o 
  10   0   9      188.49      200.38     42.58 o 
  12   0   9        0.06        3.28      9.88 o 
  14   0   9       47.89       37.08     26.32 o 
 -17   1   9        3.99        3.80      9.95 o 
 -15   1   9        7.50        7.97     12.82 o 
 -13   1   9       46.14       49.16     24.73 o 
 -11   1   9      147.10      155.01     23.91 o 
  -9   1   9      316.85      329.41     32.70 o 
  -7   1   9      644.77      599.49     69.08 o 
  -5   1   9     1041.66     1064.47     83.47 o 
  -3   1   9     1347.15     1426.06    108.46 o 
  -1   1   9      912.20      986.46     76.11 o 
   1   1   9     1053.52     1058.28    133.24 o 
   3   1   9      983.71      979.49     83.83 o 
   5   1   9      807.51      838.64     66.97 o 
   7   1   9      497.46      518.21     64.61 o 
   9   1   9     3072.98     3372.90    275.62 o 
  11   1   9       10.60       22.00     13.31 o 
  13   1   9       16.21       24.94     19.51 o 
 -18   2   9       11.90       14.67     13.79 o 
 -16   2   9       95.48       69.73     27.33 o 
 -14   2   9       57.35       63.67     25.86 o 
 -12   2   9      496.09      531.40     75.40 o 
 -10   2   9      472.33      469.08     63.75 o 
  -8   2   9      134.84      143.81     31.20 o 
  -6   2   9      477.13      452.80     38.31 o 
  -4   2   9     2181.59     2156.80    160.64 o 
  -2   2   9      200.43      234.36     27.63 o 
   0   2   9      144.08      161.02     17.99 o 
   2   2   9      153.59      144.11     20.62 o 
   4   2   9        9.71       11.35      8.24 o 
   6   2   9      151.09      170.93     25.99 o 
   8   2   9      430.93      506.87     59.36 o 
  10   2   9      251.38      251.77     42.17 o 
  12   2   9       53.57       49.93     22.87 o 
 -17   3   9       90.32       96.74     26.40 o 
 -15   3   9       16.78       22.93     15.58 o 
 -13   3   9      206.34      205.37     37.89 o 
 -11   3   9      339.47      360.01     53.82 o 
  -9   3   9      217.71      215.45     36.91 o 
  -7   3   9      345.13      296.56     43.98 o 
  -5   3   9      187.52      164.84     22.03 o 
  -3   3   9      253.21      221.28     22.55 o 
  -1   3   9       19.65       21.83     10.42 o 
   1   3   9       37.06       33.19      9.70 o 
   3   3   9      302.83      304.36     34.95 o 
   5   3   9      114.29      132.46     24.54 o 
   7   3   9      178.32      145.81     24.69 o 
   9   3   9      213.19      214.74     31.09 o 
  11   3   9      194.21      252.74     34.50 o 
  13   3   9       24.21       27.29     17.81 o 
 -16   4   9       56.86       43.11     13.40 o 
 -14   4   9        7.18       13.69     17.38 o 
 -12   4   9       61.84       31.61     29.05 o 
 -10   4   9       34.44       37.14     16.01 o 
  -8   4   9      531.88      484.64     56.46 o 
  -6   4   9      886.71      764.21     84.72 o 
  -4   4   9      668.44      576.58     70.51 o 
  -2   4   9       71.07       79.82     12.19 o 
   0   4   9      305.58      303.20     29.76 o 
   2   4   9     1098.45     1017.90     69.34 o 
   4   4   9      258.05      221.57     24.03 o 
   6   4   9      228.33      207.62     23.49 o 
   8   4   9       63.85       65.48     17.13 o 
  10   4   9       35.42       39.51     14.61 o 
  12   4   9        1.18        3.96      7.79 o 
 -15   5   9       45.41       19.48     18.96 o 
 -13   5   9        6.98        9.52     10.69 o 
 -11   5   9      195.48      182.13     50.63 o 
  -9   5   9      412.53      380.83     50.14 o 
  -7   5   9       90.72       90.13     20.82 o 
  -5   5   9      943.17      925.99    101.11 o 
  -3   5   9      198.93      205.90     38.34 o 
  -1   5   9      197.30      225.52     42.77 o 
   1   5   9     1072.89     1033.59     68.56 o 
   3   5   9       27.84       21.58      8.04 o 
   5   5   9      222.27      196.97     19.61 o 
   7   5   9      151.44      157.93     20.09 o 
   9   5   9       82.74       75.32     71.19 o 
  11   5   9       30.74       -3.53     52.85 o 
 -14   6   9        5.17        6.43     10.49 o 
 -12   6   9       18.46       26.32     13.73 o 
 -10   6   9      227.19      215.61     77.24 o 
  -8   6   9      167.60      169.95     59.84 o 
  -6   6   9      265.08      233.78     94.38 o 
  -4   6   9      508.77      540.65     67.43 o 
  -2   6   9      739.97      720.46    111.56 o 
   0   6   9       24.37        9.82     17.59 o 
   2   6   9      648.09      688.29    125.16 o 
   4   6   9      298.73      232.61     94.34 o 
   6   6   9       12.60        7.77     16.08 o 
   8   6   9       19.68       18.04     29.24 o 
 -11   7   9      171.19      173.81     63.71 o 
  -9   7   9      117.73      147.11     30.25 o 
  -7   7   9       19.99       24.31     12.53 o 
  -5   7   9      225.60      197.71     74.99 o 
  -3   7   9       79.55       73.14     22.83 o 
  -1   7   9       20.53       16.88     14.53 o 
   1   7   9       57.89       47.73     22.60 o 
   3   7   9       13.85       13.54     19.30 o 
   5   7   9      109.26       93.93     51.40 o 
   7   7   9      101.75      146.66     59.91 o 
  -8   8   9      236.32      360.66    165.12 o 
  -6   8   9       67.56        6.39     22.74 o 
  -4   8   9       25.60       29.55     18.71 o 
  -2   8   9        8.33       20.18     24.54 o 
   0   8   9        4.08        8.21     15.19 o 
   2   8   9       56.62       40.02     19.69 o 
   4   8   9       37.83       13.04     20.31 o 
  -8  -8  10        3.16        0.60      9.62 o 
  -6  -8  10       36.64       49.46     13.38 o 
  -4  -8  10        6.07        6.09      8.34 o 
  -2  -8  10       34.16       19.77     14.21 o 
   0  -8  10       15.54       11.34     16.32 o 
   2  -8  10       10.22       27.37     21.23 o 
 -11  -7  10       85.23      116.58     24.11 o 
  -9  -7  10        2.90        6.46      5.89 o 
  -7  -7  10       33.53       41.85      9.67 o 
  -5  -7  10       56.14       65.33      9.29 o 
  -3  -7  10       72.73       93.20     10.34 o 
  -1  -7  10       18.02       16.76     17.26 o 
   1  -7  10       61.98       64.11     25.20 o 
   3  -7  10      187.41      265.53    115.69 o 
   5  -7  10       50.09       46.67     29.39 o 
 -12  -6  10       25.65       13.73     13.42 o 
 -10  -6  10        6.47        3.70      4.69 o 
  -8  -6  10      110.09      101.33     13.15 o 
  -6  -6  10       19.52       17.03      6.41 o 
  -4  -6  10       19.15       11.54      5.44 o 
  -2  -6  10       13.65       15.67      5.53 o 
   0  -6  10        0.83        2.85      3.43 o 
   2  -6  10       92.44       79.91     23.62 o 
   4  -6  10       41.32       44.90     26.31 o 
   6  -6  10       81.20      106.84     63.56 o 
   8  -6  10       32.11       40.08     33.82 o 
 -15  -5  10      100.14      119.77     72.77 o 
 -13  -5  10        7.47        2.11      6.91 o 
 -11  -5  10      220.95      276.80     53.68 o 
  -9  -5  10       69.42       65.79     11.32 o 
  -7  -5  10      616.70      611.10     44.34 o 
  -5  -5  10      103.58       86.01     14.03 o 
  -3  -5  10      157.24      156.64     20.74 o 
  -1  -5  10      448.84      442.45     46.60 o 
   1  -5  10      137.35      117.84     25.05 o 
   3  -5  10       75.21       68.42     23.90 o 
   5  -5  10       54.77       50.02     12.79 o 
   7  -5  10      211.88      212.35     54.87 o 
   9  -5  10      106.84      117.15     52.27 o 
 -16  -4  10       23.49       51.99     31.92 o 
 -14  -4  10       24.00       19.14     12.52 o 
 -12  -4  10       35.40       38.94     12.52 o 
 -10  -4  10       40.98       37.01     16.40 o 
  -8  -4  10      365.84      387.48     37.50 o 
  -6  -4  10      636.60      638.32     60.13 o 
  -4  -4  10      984.40      995.62     65.96 o 
  -2  -4  10      328.68      304.61     27.76 o 
   0  -4  10      168.85      160.16     16.41 o 
   2  -4  10      274.78      247.85     32.00 o 
   4  -4  10      410.93      300.23     46.49 o 
   6  -4  10       51.75       46.81     13.86 o 
   8  -4  10       90.91       75.21     19.92 o 
  10  -4  10      108.13       98.23     34.86 o 
 -17  -3  10       28.90       64.08     35.56 o 
 -15  -3  10      351.13      493.18    135.24 o 
 -13  -3  10       57.68       77.56     28.86 o 
 -11  -3  10       66.34       63.82     26.46 o 
  -9  -3  10      291.21      282.58     31.22 o 
  -7  -3  10      508.72      475.22     43.95 o 
  -5  -3  10      291.96      328.34     33.54 o 
  -3  -3  10      949.06      974.52     75.96 o 
  -1  -3  10      708.01      689.68     54.77 o 
   1  -3  10     1009.90      922.08     82.75 o 
   3  -3  10      246.27      268.51     29.83 o 
   5  -3  10      137.57      118.36     26.64 o 
   7  -3  10       85.67       63.28     16.67 o 
   9  -3  10      405.14      313.01     91.21 o 
  11  -3  10       39.76       47.87     15.96 o 
 -16  -2  10       75.32       88.87     39.03 o 
 -14  -2  10       19.32       19.23     18.31 o 
 -12  -2  10       51.76       74.05     31.42 o 
 -10  -2  10       37.14       33.82     11.61 o 
  -8  -2  10      136.47      119.44     19.68 o 
  -6  -2  10       12.87       15.52      9.39 o 
  -4  -2  10      138.60      153.05     23.56 o 
  -2  -2  10      521.15      520.01     46.98 o 
   0  -2  10      106.92       88.69     18.08 o 
   2  -2  10      369.28      364.47     37.84 o 
   4  -2  10       85.53       85.60     15.89 o 
   6  -2  10     1055.13     1007.99     98.55 o 
   8  -2  10       84.57       69.68     33.43 o 
  10  -2  10       21.10       21.46     14.90 o 
  12  -2  10        4.58        5.14     10.88 o 
 -17  -1  10       52.43       71.27     36.39 o 
 -15  -1  10      174.31      276.30     56.80 o 
 -13  -1  10       53.42       71.49     31.12 o 
 -11  -1  10        6.85       12.03     14.58 o 
  -9  -1  10       94.07      103.55     19.73 o 
  -7  -1  10      218.25      224.61     29.78 o 
  -5  -1  10        6.07        9.25      8.43 o 
  -3  -1  10      786.27      836.71     70.83 o 
  -1  -1  10      604.09      601.17     54.79 o 
   1  -1  10      243.32      212.97     37.89 o 
   3  -1  10      207.10      243.08     35.61 o 
   5  -1  10      152.28      144.26     30.29 o 
   7  -1  10      257.99      277.84     54.41 o 
   9  -1  10      147.41      141.49     32.92 o 
  11  -1  10      103.63       65.70     33.93 o 
  13  -1  10        3.34        4.84     13.35 o 
 -18   0  10       10.13        3.97      5.89 o 
 -16   0  10       25.01       25.43     19.94 o 
 -14   0  10       29.53       45.10     27.89 o 
 -12   0  10       42.94       49.16     25.33 o 
 -10   0  10      319.77      279.04     53.37 o 
  -8   0  10     1186.06     1183.09    145.91 o 
  -6   0  10      190.27      206.19     28.60 o 
  -4   0  10       81.92       74.17     18.22 o 
  -2   0  10       55.02       57.72     16.21 o 
   0   0  10      388.73      358.06     26.91 o 
   2   0  10     1121.42     1350.24    177.48 o 
   4   0  10     1980.52     2075.15    187.17 o 
   6   0  10     2405.59     2470.38    240.64 o 
   8   0  10        0.65        9.34     10.25 o 
  10   0  10      364.46      411.25     67.56 o 
  12   0  10       81.83       52.23     25.09 o 
 -17   1  10       52.64       58.81     29.30 o 
 -15   1  10      174.93      217.85     53.07 o 
 -13   1  10       53.43       59.09     26.99 o 
 -11   1  10        6.78       10.45     13.68 o 
  -9   1  10       94.50      127.12     34.58 o 
  -7   1  10      217.31      206.29     27.67 o 
  -5   1  10        6.06        6.19      6.04 o 
  -3   1  10      786.35      860.83     62.73 o 
  -1   1  10      605.51      656.94     58.78 o 
   1   1  10      243.51      222.07     29.24 o 
   3   1  10      207.38      252.96     51.76 o 
   5   1  10      151.88      137.52     30.04 o 
   7   1  10      258.28      325.26     50.97 o 
   9   1  10      147.28      154.16     28.19 o 
  11   1  10      103.61       95.27     25.65 o 
  13   1  10        3.35        2.72     14.11 o 
 -16   2  10       75.48       23.23     20.68 o 
 -14   2  10       19.32       16.54     15.94 o 
 -12   2  10       51.84       47.74     22.03 o 
 -10   2  10       37.28       34.43     19.62 o 
  -8   2  10      136.17      146.59     31.42 o 
  -6   2  10       12.82       13.91      6.53 o 
  -4   2  10      138.65      147.71     21.76 o 
  -2   2  10      521.29      580.19     51.80 o 
   0   2  10      106.86       97.33     22.26 o 
   2   2  10      367.44      333.82     36.46 o 
   4   2  10       85.14       87.96     25.83 o 
   6   2  10     1055.24     1091.35    112.65 o 
   8   2  10       84.60      103.18     25.29 o 
  10   2  10       20.96       26.55     14.24 o 
  12   2  10        4.58       11.18     13.82 o 
 -17   3  10       28.92       32.76     14.81 o 
 -15   3  10      351.16      264.63    185.45 o 
 -13   3  10       57.86       80.59     28.87 o 
 -11   3  10       66.37       49.16     21.88 o 
  -9   3  10      291.10      300.62     48.11 o 
  -7   3  10      508.66      467.65     64.05 o 
  -5   3  10      292.40      282.98     28.93 o 
  -3   3  10      950.00      916.05     78.66 o 
  -1   3  10      709.11      744.59     59.21 o 
   1   3  10     1011.46     1018.30     77.71 o 
   3   3  10      246.41      254.85     41.91 o 
   5   3  10      137.59      147.11     24.07 o 
   7   3  10       85.32       94.73     22.26 o 
   9   3  10      405.21      455.41     60.40 o 
  11   3  10       39.87       47.79     20.03 o 
 -16   4  10       23.61       17.56     15.81 o 
 -14   4  10       23.92       17.79     13.00 o 
 -12   4  10       35.34       39.77     19.55 o 
 -10   4  10       40.85       49.84     20.75 o 
  -8   4  10      365.97      389.92     55.18 o 
  -6   4  10      636.35      586.13     74.50 o 
  -4   4  10      983.70      883.29    109.08 o 
  -2   4  10      328.48      309.64     31.89 o 
   0   4  10      169.84      157.99     18.95 o 
   2   4  10      275.23      254.69     24.17 o 
   4   4  10      411.43      349.73     35.64 o 
   6   4  10       52.31       53.12     13.37 o 
   8   4  10       90.97      108.10     24.17 o 
  10   4  10      108.34      134.93     28.22 o 
 -15   5  10       99.74      112.19     35.93 o 
 -13   5  10        7.42        6.86      9.40 o 
 -11   5  10      220.07      203.69    116.07 o 
  -9   5  10       69.24       66.68     20.75 o 
  -7   5  10      616.38      568.46     73.22 o 
  -5   5  10      103.72       83.37     24.96 o 
  -3   5  10      156.82      144.33     45.10 o 
  -1   5  10      448.16      457.43     34.49 o 
   1   5  10      137.59      143.79     18.43 o 
   3   5  10       74.94       73.84     14.70 o 
   5   5  10       54.74       41.23      9.28 o 
   7   5  10      212.38      217.51     21.91 o 
   9   5  10      107.18      142.15     55.03 o 
 -12   6  10       25.42       16.03     15.89 o 
 -10   6  10        6.44       -3.12     12.03 o 
  -8   6  10      109.73       85.31     47.10 o 
  -6   6  10       19.42        7.22      9.43 o 
  -4   6  10       19.07       10.90     12.93 o 
  -2   6  10       13.66       13.91     19.32 o 
   0   6  10        0.79        5.79     14.58 o 
   2   6  10       92.69       76.68     49.24 o 
   4   6  10       41.25       12.38     19.70 o 
   6   6  10       81.18       36.59     37.81 o 
   8   6  10       32.13       43.38     48.94 o 
 -11   7  10       85.69      101.50     50.89 o 
  -9   7  10        2.95       -2.62     17.33 o 
  -7   7  10       33.65       33.06     16.71 o 
  -5   7  10       55.99       51.32     28.86 o 
  -3   7  10       73.00       80.49     27.68 o 
  -1   7  10       17.81       11.65     17.36 o 
   1   7  10       62.23       30.95     16.30 o 
   3   7  10      187.75      139.99     94.79 o 
   5   7  10       50.26       29.14     27.18 o 
  -8   8  10        3.15      -14.25     14.25 o 
  -6   8  10       36.71       38.07     33.61 o 
  -4   8  10        6.14        8.15     17.29 o 
  -2   8  10       34.05       38.96     27.36 o 
   0   8  10       15.48       28.16     23.71 o 
   2   8  10       10.29       10.16     25.16 o 
  -6  -8  11       28.78       22.63     12.40 o 
  -4  -8  11       36.11       37.06     17.06 o 
  -2  -8  11       32.43       30.22     18.27 o 
   0  -8  11       44.37       40.96     32.29 o 
  -9  -7  11      129.53      193.79     22.00 o 
  -7  -7  11       80.64       82.05     12.88 o 
  -5  -7  11      103.75      115.22     16.83 o 
  -3  -7  11       49.89       55.00     31.87 o 
  -1  -7  11       12.14        9.34     14.13 o 
   1  -7  11       35.13       54.45     25.57 o 
   3  -7  11       24.82       24.63     20.10 o 
   5  -7  11       39.39       45.81     30.57 o 
 -12  -6  11        9.61       12.76     12.60 o 
 -10  -6  11       46.38       30.52     10.26 o 
  -8  -6  11        4.71        5.44      5.48 o 
  -6  -6  11      507.18      572.35     37.63 o 
  -4  -6  11       16.02       19.95      8.72 o 
  -2  -6  11        0.04        0.72      4.10 o 
   0  -6  11      563.76      548.89     82.85 o 
   2  -6  11       40.68       24.26     12.88 o 
   4  -6  11       77.60       71.94     36.07 o 
   6  -6  11        5.87       -1.14     11.17 o 
 -13  -5  11       46.67       32.39     25.60 o 
 -11  -5  11      455.43      464.26     56.24 o 
  -9  -5  11      542.37      292.04    118.89 o 
  -7  -5  11       78.63       89.61     19.58 o 
  -5  -5  11       17.64       17.33      7.66 o 
  -3  -5  11      436.09      413.05     66.53 o 
  -1  -5  11       39.65       45.36     12.69 o 
   1  -5  11      227.63      224.72     27.25 o 
   3  -5  11      359.18      353.59     59.16 o 
   5  -5  11      112.18      116.43     25.17 o 
   7  -5  11      141.03      152.35     45.94 o 
   9  -5  11       10.61       17.04     23.46 o 
 -14  -4  11       10.11       12.27      9.52 o 
 -12  -4  11      206.69      277.30     47.51 o 
 -10  -4  11      488.78      474.08     47.12 o 
  -8  -4  11      211.72      200.01     26.47 o 
  -6  -4  11       70.35       65.23     18.90 o 
  -4  -4  11      243.89      231.35     24.78 o 
  -2  -4  11      208.97      207.63     23.03 o 
   0  -4  11       81.50       80.60     14.29 o 
   2  -4  11      405.24      324.85     57.47 o 
   4  -4  11      224.29      217.93     29.81 o 
   6  -4  11       69.53       65.79     23.60 o 
   8  -4  11       13.24       19.02     13.58 o 
  10  -4  11       23.52       20.94     15.74 o 
 -15  -3  11       19.78       46.79     30.64 o 
 -13  -3  11        6.02        4.26     12.25 o 
 -11  -3  11      693.92      689.69     66.06 o 
  -9  -3  11      416.34      388.96     39.65 o 
  -7  -3  11      411.96      457.77     47.42 o 
  -5  -3  11      146.85      165.81     22.61 o 
  -3  -3  11      357.68      352.80     32.40 o 
  -1  -3  11      171.09      160.24     23.37 o 
   1  -3  11      201.94      178.57     23.10 o 
   3  -3  11      244.62      229.39     29.43 o 
   5  -3  11       48.03       32.42     13.17 o 
   7  -3  11      389.33      325.95     53.85 o 
   9  -3  11      164.85      134.59     37.61 o 
  11  -3  11       43.85       23.27     17.86 o 
 -16  -2  11      107.69      141.96     49.24 o 
 -14  -2  11       44.97       44.61     29.14 o 
 -12  -2  11      382.31      434.43     78.93 o 
 -10  -2  11      896.25      885.29     79.76 o 
  -8  -2  11      233.76      255.89     34.79 o 
  -6  -2  11       47.17       47.63     14.99 o 
  -4  -2  11     1958.65     2043.91    166.81 o 
  -2  -2  11       29.85       25.46     10.83 o 
   0  -2  11      325.11      301.47     42.26 o 
   2  -2  11      756.10      734.53    107.27 o 
   4  -2  11       92.23      103.34     25.98 o 
   6  -2  11      111.90      121.88     26.97 o 
   8  -2  11        5.10        6.63      9.92 o 
  10  -2  11       58.70       55.54     22.69 o 
 -17  -1  11        6.32        3.49      9.18 o 
 -15  -1  11       28.41       26.44     25.85 o 
 -13  -1  11       61.45       90.06     36.31 o 
 -11  -1  11      132.01      125.61     39.54 o 
  -9  -1  11      277.03      296.93     35.47 o 
  -7  -1  11      380.01      395.12     43.83 o 
  -5  -1  11      617.70      668.94     65.67 o 
  -3  -1  11      749.24      654.42     61.19 o 
  -1  -1  11      157.02      145.13     24.85 o 
   1  -1  11      479.59      434.05     48.34 o 
   3  -1  11     1043.40     1076.05    105.59 o 
   5  -1  11     1669.66     1654.02    164.02 o 
   7  -1  11      183.56      192.29     35.33 o 
   9  -1  11       85.70       60.06     23.64 o 
  11  -1  11       56.43       31.51     22.55 o 
 -16   0  11       11.73        8.16     14.59 o 
 -14   0  11      211.70      219.58     56.61 o 
 -12   0  11       96.09       95.40     33.98 o 
 -10   0  11     1140.82     1219.16    155.08 o 
  -8   0  11       73.76       81.98     18.68 o 
  -6   0  11        0.03       -2.99      7.18 o 
  -4   0  11       29.65       26.85     12.89 o 
  -2   0  11      255.12      291.42     37.49 o 
   0   0  11        3.73        3.94      7.38 o 
   2   0  11       48.26       41.81     16.49 o 
   4   0  11      132.71      166.48     60.33 o 
   6   0  11        7.99       22.79     16.69 o 
   8   0  11      341.41      333.89     47.21 o 
  10   0  11        0.19        1.20      7.80 o 
  12   0  11        0.53        2.01     12.42 o 
 -17   1  11        6.28        3.08      8.22 o 
 -15   1  11       28.43       37.06     25.26 o 
 -13   1  11       61.30       75.17     30.75 o 
 -11   1  11      131.59      129.67     40.44 o 
  -9   1  11      276.35      250.18     39.05 o 
  -7   1  11      380.52      373.89     34.81 o 
  -5   1  11      617.47      666.00     63.45 o 
  -3   1  11      748.94      704.49     66.55 o 
  -1   1  11      156.70      174.77     28.20 o 
   1   1  11      479.79      459.16     48.73 o 
   3   1  11     1041.67     1120.80    109.63 o 
   5   1  11     1668.98     1709.86    165.85 o 
   7   1  11      183.68      184.08     39.07 o 
   9   1  11       85.97       68.69     22.67 o 
  11   1  11       56.35       58.38     20.67 o 
 -16   2  11      107.46      131.33     41.20 o 
 -14   2  11       44.92       46.83     24.73 o 
 -12   2  11      382.38      438.26     54.58 o 
 -10   2  11      897.82      913.51    120.13 o 
  -8   2  11      233.49      238.98     49.09 o 
  -6   2  11       47.12       41.62     12.98 o 
  -4   2  11     1961.22     2041.32    166.27 o 
  -2   2  11       29.99       25.21     12.37 o 
   0   2  11      324.87      328.71     39.39 o 
   2   2  11      756.14      750.14     68.52 o 
   4   2  11       92.23      118.06     26.13 o 
   6   2  11      111.47      142.93     29.63 o 
   8   2  11        5.11        4.24     10.02 o 
  10   2  11       58.67       61.05     20.00 o 
 -15   3  11       19.69       42.10     26.61 o 
 -13   3  11        5.95        4.13     12.03 o 
 -11   3  11      694.72      739.63     99.08 o 
  -9   3  11      417.08      425.18     65.33 o 
  -7   3  11      411.68      415.86     65.70 o 
  -5   3  11      147.56      140.05     22.05 o 
  -3   3  11      356.80      348.11     36.58 o 
  -1   3  11      170.78      180.69     25.52 o 
   1   3  11      201.80      179.27     24.78 o 
   3   3  11      244.51      240.78     33.87 o 
   5   3  11       48.22       44.95     18.43 o 
   7   3  11      389.67      406.52     50.05 o 
   9   3  11      164.22      161.95     30.41 o 
  11   3  11       43.50       43.58     17.34 o 
 -14   4  11       10.12        9.25      9.44 o 
 -12   4  11      206.37      265.29     52.40 o 
 -10   4  11      488.35      479.16     70.29 o 
  -8   4  11      212.31      209.66     40.59 o 
  -6   4  11       70.37       79.98     25.18 o 
  -4   4  11      243.44      229.66     25.15 o 
  -2   4  11      209.20      217.71     21.94 o 
   0   4  11       81.56       81.90     15.11 o 
   2   4  11      406.06      363.59     32.98 o 
   4   4  11      224.30      216.76     23.66 o 
   6   4  11       69.60       73.87     20.88 o 
   8   4  11       13.31        8.59      9.72 o 
  10   4  11       23.53       27.22     12.43 o 
 -13   5  11       46.69       44.22     18.48 o 
 -11   5  11      455.57      452.02     67.66 o 
  -9   5  11      542.18      588.38     75.47 o 
  -7   5  11       78.46       78.63     36.76 o 
  -5   5  11       17.63       15.03     14.28 o 
  -3   5  11      437.65      435.40     71.79 o 
  -1   5  11       39.79       43.54     13.39 o 
   1   5  11      228.01      228.58     26.69 o 
   3   5  11      359.64      352.45     34.95 o 
   5   5  11      112.38       93.33     15.74 o 
   7   5  11      141.10      170.90     24.90 o 
   9   5  11       10.55       11.20     35.26 o 
 -12   6  11        9.58        5.86     11.31 o 
 -10   6  11       46.06       36.97     15.64 o 
  -8   6  11        4.77        6.50      8.48 o 
  -6   6  11      506.05      595.37    103.59 o 
  -4   6  11       16.18       16.61     15.26 o 
  -2   6  11        0.04        1.50      6.09 o 
   0   6  11      563.81      452.24     84.34 o 
   2   6  11       40.81       46.50     10.45 o 
   4   6  11       77.64       83.59     52.62 o 
   6   6  11        5.87        1.67      7.50 o 
  -9   7  11      129.79      170.79     75.47 o 
  -7   7  11       80.86       95.63     28.32 o 
  -5   7  11      103.68      109.07     54.31 o 
  -3   7  11       50.16       40.60     32.63 o 
  -1   7  11       12.24       16.74     14.06 o 
   1   7  11       35.28       23.21     19.63 o 
   3   7  11       24.66       10.47      7.89 o 
   5   7  11       39.21       26.01     29.12 o 
  -6   8  11       28.85       23.19     33.04 o 
  -4   8  11       36.07       54.82     40.17 o 
  -2   8  11       32.52       72.99     42.54 o 
   0   8  11       44.30       77.98     55.15 o 
  -9  -7  12        7.09        4.24      5.30 o 
  -7  -7  12       27.05       23.45      8.24 o 
  -5  -7  12        0.52        0.28      3.90 o 
  -3  -7  12       73.50       60.65     39.43 o 
  -1  -7  12       13.95       14.10     16.73 o 
   1  -7  12        8.88        4.68     18.24 o 
   3  -7  12      119.98      124.93     83.22 o 
 -12  -6  12       12.52        3.86      9.57 o 
 -10  -6  12       87.97      113.55     18.22 o 
  -8  -6  12       38.24       33.74     11.03 o 
  -6  -6  12      128.28      140.44     30.56 o 
  -4  -6  12       97.96       86.10     16.52 o 
  -2  -6  12       87.91       90.35     17.40 o 
   0  -6  12      210.40      243.69     32.86 o 
   2  -6  12       30.10       25.90     25.49 o 
   4  -6  12       75.87       87.84     41.91 o 
   6  -6  12       14.52       15.79     17.25 o 
 -13  -5  12       13.43        5.93     15.72 o 
 -11  -5  12       14.73       16.23      8.38 o 
  -9  -5  12      191.79      201.51     25.34 o 
  -7  -5  12        6.85        6.17      6.75 o 
  -5  -5  12      205.49      211.47     53.06 o 
  -3  -5  12      127.51      108.21     16.09 o 
  -1  -5  12      113.38       96.44     15.94 o 
   1  -5  12      603.64      705.88     93.87 o 
   3  -5  12      200.60      211.93     37.60 o 
   5  -5  12       89.26      130.81     33.82 o 
   7  -5  12       11.23       21.17     24.97 o 
 -14  -4  12      129.86      171.57     45.85 o 
 -12  -4  12       33.98       35.75     26.72 o 
 -10  -4  12       66.31       57.99     15.95 o 
  -8  -4  12       61.64       69.98     17.75 o 
  -6  -4  12       91.31      106.39     24.47 o 
  -4  -4  12      217.32      198.23     28.15 o 
  -2  -4  12      109.72       98.22     16.26 o 
   0  -4  12      957.13      864.78    107.03 o 
   2  -4  12      390.84      416.99     45.41 o 
   4  -4  12        4.11        3.77      8.37 o 
   6  -4  12        8.45        4.89     11.63 o 
   8  -4  12       40.06       27.37     19.10 o 
 -15  -3  12       27.13       26.29     22.92 o 
 -13  -3  12      378.56      473.82     62.85 o 
 -11  -3  12       54.27       48.25     17.87 o 
  -9  -3  12        3.39        2.52      6.48 o 
  -7  -3  12      164.28      183.53     27.33 o 
  -5  -3  12       71.15       76.85     14.91 o 
  -3  -3  12      412.26      373.60     48.34 o 
  -1  -3  12       55.20       49.84     15.30 o 
   1  -3  12     1547.52     1401.52    120.16 o 
   3  -3  12       39.33       35.56     15.32 o 
   5  -3  12      151.23      145.92     32.35 o 
   7  -3  12       14.64        7.26     12.60 o 
   9  -3  12       88.27       90.13     34.73 o 
 -16  -2  12        1.92       -1.33     12.73 o 
 -14  -2  12      137.82      160.42     51.57 o 
 -12  -2  12       26.75       34.96     23.68 o 
 -10  -2  12      252.67      273.72     38.40 o 
  -8  -2  12      124.32      157.44     20.86 o 
  -6  -2  12      384.67      414.20     48.15 o 
  -4  -2  12      799.49      793.00     75.81 o 
  -2  -2  12      170.20      167.08     27.66 o 
   0  -2  12      408.39      366.54     45.03 o 
   2  -2  12      529.93      509.11     63.37 o 
   4  -2  12      581.06      542.64     65.49 o 
   6  -2  12      123.97      105.25     26.25 o 
   8  -2  12      303.49      303.82     67.30 o 
  10  -2  12        4.13        2.96     12.33 o 
 -17  -1  12        7.37       11.24     17.90 o 
 -15  -1  12       33.74       43.98     19.02 o 
 -13  -1  12      552.98      634.09    107.50 o 
 -11  -1  12       72.01       65.10     13.00 o 
  -9  -1  12       84.47       91.23     20.57 o 
  -7  -1  12       60.02       74.46     18.72 o 
  -5  -1  12      581.84      617.15     73.18 o 
  -3  -1  12       77.29       89.55     19.93 o 
  -1  -1  12      474.57      498.48     54.55 o 
   1  -1  12     1005.13      908.81     87.65 o 
   3  -1  12      248.35      227.30     31.98 o 
   5  -1  12      138.39      147.24     36.10 o 
   7  -1  12       11.00       12.27     10.06 o 
   9  -1  12       43.01       42.70     21.20 o 
  11  -1  12       20.99       18.08     13.58 o 
 -16   0  12        0.03       -1.28     12.33 o 
 -14   0  12        6.16       11.20     18.12 o 
 -12   0  12        4.12        7.52     14.73 o 
 -10   0  12       32.20       20.12     11.31 o 
  -8   0  12       29.96       26.71      9.13 o 
  -6   0  12       21.30       29.74     14.61 o 
  -4   0  12       34.01       31.13     14.57 o 
  -2   0  12      184.95      195.02     32.49 o 
   0   0  12      807.49      891.37     84.07 o 
   2   0  12     5026.44     4951.04    462.20 o 
   4   0  12        6.98        7.23     12.08 o 
   6   0  12       20.25       19.46     16.14 o 
   8   0  12      928.73      899.37    108.94 o 
  10   0  12       31.54       18.49     13.47 o 
 -17   1  12        7.43        5.24     15.33 o 
 -15   1  12       33.80       42.55     17.21 o 
 -13   1  12      555.02      683.33    118.47 o 
 -11   1  12       72.00       85.32     31.72 o 
  -9   1  12       84.65       84.13     18.24 o 
  -7   1  12       60.46       53.85     17.03 o 
  -5   1  12      582.52      634.60     65.10 o 
  -3   1  12       76.96       75.84     21.99 o 
  -1   1  12      474.00      571.12     51.66 o 
   1   1  12     1006.65      950.91     80.39 o 
   3   1  12      248.84      241.43     41.07 o 
   5   1  12      138.34      168.69     36.54 o 
   7   1  12       10.92       16.56     14.66 o 
   9   1  12       42.88       41.88     19.19 o 
  11   1  12       20.84       16.14     18.18 o 
 -16   2  12        1.94        3.46     13.53 o 
 -14   2  12      137.74      177.63     35.11 o 
 -12   2  12       26.73       35.56     25.18 o 
 -10   2  12      252.78      326.93     63.37 o 
  -8   2  12      124.72      127.19     25.41 o 
  -6   2  12      384.62      370.99     42.33 o 
  -4   2  12      800.23      839.83     79.54 o 
  -2   2  12      169.73      202.04     32.06 o 
   0   2  12      406.78      448.59     51.38 o 
   2   2  12      529.55      525.86     55.85 o 
   4   2  12      581.34      628.87     74.68 o 
   6   2  12      123.89      116.53     36.73 o 
   8   2  12      303.74      335.36     64.43 o 
  10   2  12        4.23       12.40     12.66 o 
 -15   3  12       27.10       21.35     22.03 o 
 -13   3  12      378.96      465.25     86.22 o 
 -11   3  12       54.28       58.03     17.59 o 
  -9   3  12        3.35        3.23     11.13 o 
  -7   3  12      164.87      137.55     26.69 o 
  -5   3  12       71.21       62.78     16.38 o 
  -3   3  12      411.74      397.88     44.35 o 
  -1   3  12       55.09       73.22     21.46 o 
   1   3  12     1547.82     1500.70    115.21 o 
   3   3  12       39.08       53.85     18.67 o 
   5   3  12      152.00      170.72     29.63 o 
   7   3  12       14.72        8.41     10.70 o 
   9   3  12       88.38      115.40     28.47 o 
 -14   4  12      129.84      171.47     47.43 o 
 -12   4  12       33.97       36.08     22.78 o 
 -10   4  12       66.37       43.45     23.68 o 
  -8   4  12       61.32       64.42     24.21 o 
  -6   4  12       91.24       92.61     19.09 o 
  -4   4  12      217.13      217.33     31.66 o 
  -2   4  12      109.23       90.50     18.22 o 
   0   4  12      957.12      960.96     85.81 o 
   2   4  12      391.95      384.39     39.80 o 
   4   4  12        4.18        5.52      6.59 o 
   6   4  12        8.31        9.27      8.05 o 
   8   4  12       40.15       31.38     14.72 o 
 -13   5  12       13.29       15.15     12.38 o 
 -11   5  12       14.70       16.31     15.94 o 
  -9   5  12      191.08      207.40     42.85 o 
  -7   5  12        6.81        9.02     13.23 o 
  -5   5  12      205.90      248.60     53.15 o 
  -3   5  12      127.56      106.90     37.81 o 
  -1   5  12      113.64      104.74     16.12 o 
   1   5  12      602.64      598.33     50.17 o 
   3   5  12      200.53      199.71     28.17 o 
   5   5  12       89.42       85.13     17.42 o 
   7   5  12       11.20       14.73     50.44 o 
 -12   6  12       12.53       -2.38     26.12 o 
 -10   6  12       87.82       65.86     62.06 o 
  -8   6  12       38.16       40.74     28.64 o 
  -6   6  12      128.49      175.83     44.58 o 
  -4   6  12       98.04       99.45     32.47 o 
  -2   6  12       88.32       76.60     26.09 o 
   0   6  12      210.12      121.86     29.47 o 
   2   6  12       30.15       40.82     43.22 o 
   4   6  12       75.94      104.34     71.26 o 
   6   6  12       14.54        5.50      9.13 o 
  -9   7  12        6.99        2.48     13.40 o 
  -7   7  12       27.02       22.40     23.61 o 
  -5   7  12        0.55       -0.30      9.74 o 
  -3   7  12       73.56       45.85     57.62 o 
  -1   7  12       13.99       28.61     17.88 o 
   1   7  12        8.84       17.82     14.86 o 
   3   7  12      120.00      119.68    216.80 o 
  -7  -7  13       31.66       29.41      9.70 o 
  -5  -7  13       15.10       21.57     16.54 o 
  -3  -7  13        3.92       -6.99     10.90 o 
  -1  -7  13        1.49        5.19     13.00 o 
   1  -7  13       38.74       46.34     22.44 o 
 -10  -6  13        4.18        2.43      6.25 o 
  -8  -6  13       17.58       14.29      7.21 o 
  -6  -6  13      103.04       90.95     30.02 o 
  -4  -6  13       92.20       91.46     20.88 o 
  -2  -6  13       28.21       24.79     10.29 o 
   0  -6  13      101.60      122.18     24.46 o 
   2  -6  13       15.66       19.03     25.02 o 
   4  -6  13        3.31        4.56     13.05 o 
 -13  -5  13       45.71       38.68     26.27 o 
 -11  -5  13      106.05      103.11     19.32 o 
  -9  -5  13        7.06       10.58      8.70 o 
  -7  -5  13       43.58       36.98     12.61 o 
  -5  -5  13       27.74       24.80     11.85 o 
  -3  -5  13       99.35       91.22     16.06 o 
  -1  -5  13       17.52       19.38     11.80 o 
   1  -5  13       24.94       21.36     13.19 o 
   3  -5  13       77.38       90.75     26.16 o 
   5  -5  13        5.59        3.05     10.60 o 
 -14  -4  13       45.88       52.85     24.95 o 
 -12  -4  13      166.99      185.94     31.57 o 
 -10  -4  13        9.05        9.91     10.54 o 
  -8  -4  13      268.35      304.00     37.99 o 
  -6  -4  13       75.18       81.76     19.65 o 
  -4  -4  13      111.49       99.62     15.96 o 
  -2  -4  13      960.17      828.91    113.64 o 
   0  -4  13      305.08      335.74     34.71 o 
   2  -4  13       49.45       41.77     19.57 o 
   4  -4  13        7.91        8.82     11.36 o 
   6  -4  13       23.31       30.49     16.96 o 
   8  -4  13       48.01       45.14     26.95 o 
 -15  -3  13       75.76      119.66     39.48 o 
 -13  -3  13      290.39      348.80     72.84 o 
 -11  -3  13      113.72      120.94     27.40 o 
  -9  -3  13      117.33      122.98     26.20 o 
  -7  -3  13      109.72      124.23     23.70 o 
  -5  -3  13      102.66      111.73     19.03 o 
  -3  -3  13       61.48       56.29     16.71 o 
  -1  -3  13        4.46        1.14      6.66 o 
   1  -3  13        8.27       10.89      9.70 o 
   3  -3  13       22.71       22.25     15.26 o 
   5  -3  13       57.61       69.02     26.95 o 
   7  -3  13      275.34      267.14     90.83 o 
   9  -3  13       29.57       32.42     18.73 o 
 -16  -2  13      340.42      473.50     87.03 o 
 -14  -2  13       36.35       23.00     23.08 o 
 -12  -2  13      232.80      230.11     55.63 o 
 -10  -2  13       11.57       12.65     11.79 o 
  -8  -2  13       71.57       80.48     20.95 o 
  -6  -2  13      140.92      150.67     28.49 o 
  -4  -2  13      195.47      175.01     29.81 o 
  -2  -2  13     1783.99     1731.10    231.16 o 
   0  -2  13      168.93      146.98     28.40 o 
   2  -2  13       66.96       72.89     25.14 o 
   4  -2  13        4.36       11.22     12.02 o 
   6  -2  13        2.11       -0.36      9.21 o 
   8  -2  13      105.91       99.36     38.13 o 
 -15  -1  13       38.06       48.94     31.57 o 
 -13  -1  13       77.31      104.72     41.42 o 
 -11  -1  13       64.93       71.62     20.38 o 
  -9  -1  13        1.42        2.67      6.08 o 
  -7  -1  13      130.53      147.83     28.85 o 
  -5  -1  13       26.35       20.98     13.51 o 
  -3  -1  13      416.55      388.60     49.45 o 
  -1  -1  13      991.49     1012.64     99.50 o 
   1  -1  13       14.78       12.46     12.13 o 
   3  -1  13      263.65      258.51     45.51 o 
   5  -1  13      113.67      111.85     33.37 o 
   7  -1  13      346.65      341.84     65.57 o 
   9  -1  13      130.12      139.03     35.09 o 
 -16   0  13      134.40      137.79     33.00 o 
 -14   0  13      183.72      236.57     64.35 o 
 -12   0  13       18.14       15.64     20.75 o 
 -10   0  13       17.26       14.04      8.98 o 
  -8   0  13      205.27      211.68     33.21 o 
  -6   0  13        0.40       -0.84      6.69 o 
  -4   0  13       50.75       47.61     18.18 o 
  -2   0  13      119.29       98.61     18.30 o 
   0   0  13     1527.34     1332.83    109.91 o 
   2   0  13       57.96       61.18     21.52 o 
   4   0  13       71.75       77.18     27.78 o 
   6   0  13      120.69      116.33     34.99 o 
   8   0  13       52.93       49.47     21.64 o 
  10   0  13       61.54       31.37     19.17 o 
 -15   1  13       38.16       52.17     35.63 o 
 -13   1  13       77.28      111.71     46.91 o 
 -11   1  13       65.14       86.68     34.58 o 
  -9   1  13        1.50       -1.20      6.08 o 
  -7   1  13      131.29      120.71     25.86 o 
  -5   1  13       26.13       19.18     13.60 o 
  -3   1  13      416.74      446.87     55.38 o 
  -1   1  13      990.71     1133.35    112.40 o 
   1   1  13       14.82       19.24     12.38 o 
   3   1  13      262.92      271.18     45.23 o 
   5   1  13      113.55      126.26     33.94 o 
   7   1  13      347.60      422.84     64.60 o 
   9   1  13      129.83       75.58     49.69 o 
 -16   2  13      341.09      490.96    107.27 o 
 -14   2  13       36.28       45.03     31.87 o 
 -12   2  13      232.84      260.63     64.95 o 
 -10   2  13       11.56       18.94     18.12 o 
  -8   2  13       71.68       69.86     19.23 o 
  -6   2  13      141.06      134.05     25.87 o 
  -4   2  13      195.43      189.64     33.66 o 
  -2   2  13     1785.55     1997.84    163.26 o 
   0   2  13      168.99      176.57     31.24 o 
   2   2  13       66.93       74.16     26.39 o 
   4   2  13        4.30        7.32     11.65 o 
   6   2  13        2.14       -0.15     22.10 o 
   8   2  13      105.67      123.71     34.46 o 
 -15   3  13       75.83      146.81     49.76 o 
 -13   3  13      290.63      355.04     80.74 o 
 -11   3  13      113.70      151.10     43.38 o 
  -9   3  13      117.19      126.07     38.79 o 
  -7   3  13      109.63       89.50     18.30 o 
  -5   3  13      102.63       88.35     21.09 o 
  -3   3  13       61.54       63.67     18.76 o 
  -1   3  13        4.51        5.54      7.64 o 
   1   3  13        8.30       13.03     12.64 o 
   3   3  13       22.82       22.92     12.70 o 
   5   3  13       57.03       64.52     26.39 o 
   7   3  13      275.30      309.01     61.69 o 
   9   3  13       29.36       27.31     18.18 o 
 -14   4  13       45.72       48.34     28.42 o 
 -12   4  13      166.50      199.51     49.54 o 
 -10   4  13        9.04       10.37     15.26 o 
  -8   4  13      268.26      269.65     55.63 o 
  -6   4  13       75.08       97.80     32.93 o 
  -4   4  13      111.56      115.45     21.11 o 
  -2   4  13      959.54      978.39     89.71 o 
   0   4  13      305.40      319.36     40.48 o 
   2   4  13       49.18       52.55     17.14 o 
   4   4  13        7.91        5.86     10.31 o 
   6   4  13       23.36       21.32     11.41 o 
   8   4  13       48.37       42.11     17.83 o 
 -13   5  13       45.75       32.55     23.72 o 
 -11   5  13      105.78       86.37     33.00 o 
  -9   5  13        7.00        9.85     15.34 o 
  -7   5  13       43.80       46.08     26.54 o 
  -5   5  13       27.71       27.21     22.63 o 
  -3   5  13       99.62      101.06     15.66 o 
  -1   5  13       17.61       17.42      9.06 o 
   1   5  13       25.09       20.94      9.51 o 
   3   5  13       77.03       80.91     20.60 o 
   5   5  13        5.67        3.90      5.07 o 
 -10   6  13        4.23        8.74      8.22 o 
  -8   6  13       17.76       23.91     20.82 o 
  -6   6  13      103.00      116.07     42.10 o 
  -4   6  13       92.52      115.54     45.93 o 
  -2   6  13       28.03       31.50     24.06 o 
   0   6  13      102.05       86.30     52.62 o 
   2   6  13       15.84      110.73    118.70 o 
   4   6  13        3.30       -2.48     11.50 o 
  -7   7  13       31.54       31.31     26.61 o 
  -5   7  13       15.16       17.19     24.02 o 
  -3   7  13        3.93        1.32      5.92 o 
  -1   7  13        1.51        3.40      7.68 o 
   1   7  13       38.68       22.64    105.39 o 
  -8  -6  14        2.82        4.18      6.92 o 
  -6  -6  14      134.85      125.13     35.33 o 
  -4  -6  14       92.09      105.76     19.40 o 
  -2  -6  14        4.21        5.55      9.31 o 
   0  -6  14        9.64       17.11     21.31 o 
   2  -6  14       53.54       57.95     47.43 o 
 -11  -5  14       34.88       29.81     12.25 o 
  -9  -5  14       27.11       23.03     12.40 o 
  -7  -5  14       25.90       18.23     10.63 o 
  -5  -5  14      251.27      195.04     48.36 o 
  -3  -5  14       18.06       15.59     11.20 o 
  -1  -5  14      192.56      230.09     46.48 o 
   1  -5  14       88.11       85.64     28.19 o 
   3  -5  14       46.98       48.45     26.75 o 
   5  -5  14       19.87       17.26     25.35 o 
 -12  -4  14      131.40      154.05     31.38 o 
 -10  -4  14       85.19       98.63     23.21 o 
  -8  -4  14      111.97      118.95     25.27 o 
  -6  -4  14      211.88      221.10     33.98 o 
  -4  -4  14       78.30       60.79     13.58 o 
  -2  -4  14       11.68        6.28      7.73 o 
   0  -4  14      175.98      208.98     34.57 o 
   2  -4  14        6.24        7.27     12.39 o 
   4  -4  14      120.76      143.36     39.84 o 
   6  -4  14       42.14       35.15     26.52 o 
 -13  -3  14       15.99       26.39     25.86 o 
 -11  -3  14      231.12      254.23     40.31 o 
  -9  -3  14       11.61       19.67     13.12 o 
  -7  -3  14      244.31      264.25     39.21 o 
  -5  -3  14     1649.93     1660.81    286.90 o 
  -3  -3  14      493.69      454.19    108.17 o 
  -1  -3  14       12.29        5.57      7.92 o 
   1  -3  14      163.43      181.68     33.02 o 
   3  -3  14       17.20       15.03     15.93 o 
   5  -3  14       13.30       15.72     19.81 o 
   7  -3  14       80.14       77.57     39.60 o 
 -14  -2  14       57.69       72.47     35.93 o 
 -12  -2  14       95.29      102.10     28.33 o 
 -10  -2  14       26.13       28.73     11.29 o 
  -8  -2  14        4.12        8.79      9.50 o 
  -6  -2  14       18.65       20.70     13.73 o 
  -4  -2  14      967.37      879.44    168.73 o 
  -2  -2  14       81.32       95.16     23.50 o 
   0  -2  14      931.61      862.27    128.81 o 
   2  -2  14      210.44      260.86     50.19 o 
   4  -2  14      159.35      159.55     48.98 o 
   6  -2  14      106.95      108.70     40.07 o 
   8  -2  14       47.33       42.64     27.32 o 
 -15  -1  14       33.70       48.64     33.00 o 
 -13  -1  14       33.72       53.75     22.78 o 
 -11  -1  14       72.43       72.93     23.32 o 
  -9  -1  14      112.04      115.44     26.68 o 
  -7  -1  14       75.74       64.96     22.01 o 
  -5  -1  14     1013.86     1054.11    206.88 o 
  -3  -1  14      941.53      926.48    122.65 o 
  -1  -1  14       91.38       72.54     22.26 o 
   1  -1  14       99.60      106.91     27.07 o 
   3  -1  14        7.67        4.88     12.74 o 
   5  -1  14        1.45       -1.22      8.36 o 
   7  -1  14       41.24       43.97     21.72 o 
   9  -1  14       18.28       19.35     16.64 o 
 -14   0  14      108.02      142.15     57.43 o 
 -12   0  14       57.72       63.00     37.21 o 
 -10   0  14        3.93        7.43     10.33 o 
  -8   0  14       30.70       51.65     18.56 o 
  -6   0  14       75.73       79.21     21.16 o 
  -4   0  14      122.84      137.99     31.20 o 
  -2   0  14      163.26      188.81     35.83 o 
   0   0  14       36.09       31.52     16.36 o 
   2   0  14        0.21        0.38      6.70 o 
   4   0  14       37.61       24.21     18.79 o 
   6   0  14       61.21       44.58     25.72 o 
   8   0  14       64.61       62.04     30.48 o 
 -15   1  14       33.73       49.16     36.91 o 
 -13   1  14       33.84       45.93     34.28 o 
 -11   1  14       73.02       88.70     39.02 o 
  -9   1  14      112.14      119.04     26.93 o 
  -7   1  14       75.67       64.36     17.37 o 
  -5   1  14     1015.52     1112.76    110.88 o 
  -3   1  14      941.89      965.40    112.31 o 
  -1   1  14       91.56       76.83     23.98 o 
   1   1  14       99.40      109.30     28.10 o 
   3   1  14        7.69        7.56     11.56 o 
   5   1  14        1.50        0.78      9.76 o 
   7   1  14       41.31       34.57     24.65 o 
   9   1  14       18.33       11.41     12.16 o 
 -14   2  14       57.69       83.59     42.70 o 
 -12   2  14       95.37      146.74     32.25 o 
 -10   2  14       26.28       31.35     27.14 o 
  -8   2  14        4.14        3.64      7.05 o 
  -6   2  14       18.65       22.96     13.02 o 
  -4   2  14      967.34     1032.07    103.31 o 
  -2   2  14       81.27      108.87     28.47 o 
   0   2  14      932.16      974.82     87.44 o 
   2   2  14      210.22      259.38     43.89 o 
   4   2  14      159.40      179.17     37.12 o 
   6   2  14      106.98      127.16     35.37 o 
   8   2  14       47.35       37.01     23.59 o 
 -13   3  14       16.00       24.36     24.81 o 
 -11   3  14      231.40      250.78     62.09 o 
  -9   3  14       11.67       19.55     20.45 o 
  -7   3  14      244.04      242.06     34.93 o 
  -5   3  14     1648.68     1594.75    143.99 o 
  -3   3  14      494.11      560.74     62.10 o 
  -1   3  14       12.25       12.47     10.24 o 
   1   3  14      163.68      157.81     32.05 o 
   3   3  14       17.19       13.58     12.13 o 
   5   3  14       13.23       20.70     13.14 o 
   7   3  14       79.94      101.97     29.79 o 
 -12   4  14      131.42      183.72     49.24 o 
 -10   4  14       85.30      104.87     36.08 o 
  -8   4  14      111.88      124.04     42.40 o 
  -6   4  14      211.89      176.70     25.62 o 
  -4   4  14       78.36       72.82     17.95 o 
  -2   4  14       11.61        8.97     10.17 o 
   0   4  14      176.00      178.93     30.33 o 
   2   4  14        6.14        6.54     11.32 o 
   4   4  14      120.44      110.75     23.17 o 
   6   4  14       42.16       28.53     13.10 o 
 -11   5  14       34.73       38.94     25.26 o 
  -9   5  14       26.95       20.00     20.75 o 
  -7   5  14       25.79       20.37     21.50 o 
  -5   5  14      250.90      293.78     72.62 o 
  -3   5  14       18.00       15.74      9.48 o 
  -1   5  14      192.66      200.75     31.80 o 
   1   5  14       88.24       61.20     16.85 o 
   3   5  14       46.85       66.03     19.37 o 
   5   5  14       19.73       18.94     35.03 o 
  -8   6  14        2.82        5.64     16.16 o 
  -6   6  14      134.96      211.91     68.18 o 
  -4   6  14       92.62      165.83     68.18 o 
  -2   6  14        4.12        7.82     29.09 o 
   0   6  14        9.52       13.31    115.47 o 
   2   6  14       53.52      106.75    142.15 o 
  -6  -6  15       15.75       20.38     12.71 o 
  -4  -6  15      110.39      155.23     34.35 o 
  -2  -6  15       48.34       84.77     23.44 o 
  -9  -5  15       80.23       82.00     21.13 o 
  -7  -5  15        8.26        5.81      7.96 o 
  -5  -5  15       27.56       19.46      9.65 o 
  -3  -5  15       19.43       12.21     11.50 o 
  -1  -5  15      175.40      198.53     35.83 o 
   1  -5  15       39.21       35.92     17.26 o 
   3  -5  15       13.11       16.75     17.14 o 
 -12  -4  15       25.37       31.02     16.63 o 
 -10  -4  15       35.19       33.04     15.49 o 
  -8  -4  15      210.62      259.99     38.21 o 
  -6  -4  15      295.78      305.23     59.05 o 
  -4  -4  15       35.59       25.70     12.50 o 
  -2  -4  15       63.24       44.26     21.22 o 
   0  -4  15      292.31      402.90     69.13 o 
   2  -4  15       49.49       47.73     26.42 o 
   4  -4  15       28.94       33.51     23.76 o 
 -13  -3  15       37.44       45.63     30.97 o 
 -11  -3  15       16.67       23.76     14.77 o 
  -9  -3  15       22.41       21.68     14.70 o 
  -7  -3  15      509.79      538.62     79.83 o 
  -5  -3  15      171.04      157.34     35.39 o 
  -3  -3  15       78.06       73.54     19.79 o 
  -1  -3  15       17.81       19.08     15.33 o 
   1  -3  15      107.37      123.68     35.28 o 
   3  -3  15        5.15       -3.37     10.92 o 
   5  -3  15       45.73       54.12     30.72 o 
 -14  -2  15       16.94       30.67     29.32 o 
 -12  -2  15       63.22       71.31     22.60 o 
 -10  -2  15      106.08      110.12     28.05 o 
  -8  -2  15      212.67      197.48     37.48 o 
  -6  -2  15      121.42      120.20     28.78 o 
  -4  -2  15       17.94       10.23     11.33 o 
  -2  -2  15       27.85       31.07     14.70 o 
   0  -2  15      127.19      161.88     36.12 o 
   2  -2  15       12.96       13.45     18.33 o 
   4  -2  15        5.46       14.88     16.06 o 
   6  -2  15       40.02       61.62     23.92 o 
 -13  -1  15        3.90        4.28     16.31 o 
 -11  -1  15        0.49       -0.62      7.22 o 
  -9  -1  15      122.55      138.13     30.01 o 
  -7  -1  15      430.10      463.08     70.02 o 
  -5  -1  15      202.95      206.30     38.87 o 
  -3  -1  15       66.80       64.86     21.46 o 
  -1  -1  15      158.07      152.43     33.73 o 
   1  -1  15      150.76      163.34     37.61 o 
   3  -1  15      116.54      131.20     42.47 o 
   5  -1  15       13.56        6.91     16.81 o 
   7  -1  15      315.91      374.91    152.27 o 
 -14   0  15        0.36        2.56     16.16 o 
 -12   0  15      464.56      591.09    120.05 o 
 -10   0  15      172.51      183.64     27.23 o 
  -8   0  15        7.57       11.20     12.92 o 
  -6   0  15       46.43       62.85     22.86 o 
  -4   0  15      358.88      344.36     59.05 o 
  -2   0  15       93.19      104.42     28.02 o 
   0   0  15      148.15      129.14     30.85 o 
   2   0  15       33.15       22.76     16.24 o 
   4   0  15      135.21      151.84     41.43 o 
   6   0  15       23.03       30.03     22.75 o 
 -13   1  15        3.97       -0.38     12.55 o 
 -11   1  15        0.50       -2.71     14.06 o 
  -9   1  15      122.34      120.67     30.45 o 
  -7   1  15      430.81      471.99     63.64 o 
  -5   1  15      203.27      237.47     43.05 o 
  -3   1  15       66.83       62.44     24.12 o 
  -1   1  15      157.40      195.47     35.74 o 
   1   1  15      150.44      142.78     34.99 o 
   3   1  15      116.50       96.19     33.00 o 
   5   1  15       13.65        4.65     12.67 o 
   7   1  15      315.62      345.76     68.65 o 
 -14   2  15       17.01       33.75     32.17 o 
 -12   2  15       63.33       71.64     40.22 o 
 -10   2  15      105.95      131.93     47.21 o 
  -8   2  15      212.77      199.63     36.02 o 
  -6   2  15      121.37      127.63     31.41 o 
  -4   2  15       17.87       12.86     12.96 o 
  -2   2  15       27.99       37.57     18.88 o 
   0   2  15      127.98      139.14     41.90 o 
   2   2  15       12.93       12.56     14.06 o 
   4   2  15        5.48        5.53     12.09 o 
   6   2  15       39.94       41.35     24.90 o 
 -13   3  15       37.43       35.03     29.69 o 
 -11   3  15       16.77       20.00     23.60 o 
  -9   3  15       22.27       22.93     21.80 o 
  -7   3  15      509.93      544.13     61.49 o 
  -5   3  15      171.30      146.90     29.36 o 
  -3   3  15       78.03       91.71     24.54 o 
  -1   3  15       17.79       19.77     12.23 o 
   1   3  15      107.38      149.56     31.32 o 
   3   3  15        5.19        5.66      8.44 o 
   5   3  15       45.68       39.10     24.80 o 
 -12   4  15       25.44       27.59     25.26 o 
 -10   4  15       35.00       32.55     24.21 o 
  -8   4  15      210.38      227.63     41.42 o 
  -6   4  15      295.70      275.68     34.66 o 
  -4   4  15       35.55       44.82     14.44 o 
  -2   4  15       63.47       48.72     17.08 o 
   0   4  15      292.03      362.23     47.87 o 
   2   4  15       49.30       48.03     23.28 o 
   4   4  15       28.93       18.77     12.04 o 
  -9   5  15       79.92       98.03     41.20 o 
  -7   5  15        8.12        6.54     17.37 o 
  -5   5  15       27.35       27.59     30.22 o 
  -3   5  15       19.31       22.99      9.68 o 
  -1   5  15      174.82      166.17     29.25 o 
   1   5  15       39.22        9.84     12.55 o 
   3   5  15       13.07        9.34      8.30 o 
  -6   6  15       15.73       29.39     35.71 o 
  -4   6  15      110.50      324.30    123.66 o 
  -2   6  15       48.38      230.03    139.82 o 
  -7  -5  16       26.75       20.29     10.70 o 
  -5  -5  16      111.96      133.28     28.16 o 
  -3  -5  16       65.15       65.65     27.95 o 
  -1  -5  16      152.30      198.15     46.41 o 
 -10  -4  16      203.04      206.81     35.64 o 
  -8  -4  16       30.55       30.65     15.59 o 
  -6  -4  16      167.45      181.12     40.52 o 
  -4  -4  16       27.39       29.77     14.01 o 
  -2  -4  16       33.47       48.72     20.47 o 
   0  -4  16       33.83       35.05     16.20 o 
   2  -4  16       22.90       35.19     20.08 o 
 -11  -3  16       46.10       49.93     20.57 o 
  -9  -3  16      381.10      460.29     60.35 o 
  -7  -3  16       24.40       28.28     15.00 o 
  -5  -3  16      209.13      145.58     58.45 o 
  -3  -3  16      129.27      152.09     34.21 o 
  -1  -3  16      308.52      387.06     66.26 o 
   1  -3  16       29.79       28.56     20.51 o 
   3  -3  16       19.05       20.24     19.83 o 
 -12  -2  16       10.68        9.57     12.93 o 
 -10  -2  16      242.98      234.77     41.78 o 
  -8  -2  16      447.73      409.41     58.55 o 
  -6  -2  16       69.55       76.56     24.89 o 
  -4  -2  16       85.34       73.63     19.51 o 
  -2  -2  16      112.06      135.28     34.03 o 
   0  -2  16       76.20      111.85     37.93 o 
   2  -2  16       34.54       51.84     31.00 o 
   4  -2  16        3.78        1.72     14.33 o 
 -13  -1  16       83.99       88.70     45.71 o 
 -11  -1  16       33.44       41.96     21.02 o 
  -9  -1  16       36.19       40.39     19.45 o 
  -7  -1  16      268.35      293.89     49.88 o 
  -5  -1  16      181.30      173.21     36.65 o 
  -3  -1  16       15.90       17.07     10.87 o 
  -1  -1  16       32.43       36.09     16.01 o 
   1  -1  16      210.13      268.27     59.57 o 
   3  -1  16       29.18       37.29     29.27 o 
   5  -1  16       46.45       55.93     26.19 o 
 -12   0  16        0.58        0.23     11.95 o 
 -10   0  16      222.91      208.31     32.98 o 
  -8   0  16        7.31        1.48      8.57 o 
  -6   0  16       66.03       71.65     19.94 o 
  -4   0  16        0.10        4.55     10.56 o 
  -2   0  16       92.26       95.27     28.45 o 
   0   0  16      145.25      136.05     34.54 o 
   2   0  16        1.49        1.03     10.23 o 
   4   0  16       16.70       26.41     25.29 o 
   6   0  16       10.97       17.45     24.15 o 
 -13   1  16       84.13      145.54     59.61 o 
 -11   1  16       33.36       44.05     21.20 o 
  -9   1  16       36.50       43.69     19.95 o 
  -7   1  16      268.80      306.86     51.27 o 
  -5   1  16      181.66      198.20     40.20 o 
  -3   1  16       15.84       23.53     16.48 o 
  -1   1  16       32.22       34.82     19.32 o 
   1   1  16      210.59      214.07     36.24 o 
   3   1  16       29.30       28.39     20.65 o 
   5   1  16       46.56       81.46     58.82 o 
 -12   2  16       10.71       23.83     20.45 o 
 -10   2  16      243.22      245.97     44.73 o 
  -8   2  16      448.33      423.57     57.87 o 
  -6   2  16       69.50       96.33     27.16 o 
  -4   2  16       85.49       85.20     27.73 o 
  -2   2  16      112.10      138.91     36.50 o 
   0   2  16       76.15       69.32     29.22 o 
   2   2  16       34.62       32.59     18.57 o 
   4   2  16        3.76        5.19     13.84 o 
 -11   3  16       46.11       44.95     33.68 o 
  -9   3  16      380.82      431.72     94.19 o 
  -7   3  16       24.47       24.11     15.00 o 
  -5   3  16      209.45      204.53     33.13 o 
  -3   3  16      129.44      173.19     36.21 o 
  -1   3  16      307.60      369.97     69.87 o 
   1   3  16       29.76       27.59     18.45 o 
   3   3  16       19.08        7.20     13.71 o 
 -10   4  16      202.78      197.78     60.29 o 
  -8   4  16       30.45       43.83     30.14 o 
  -6   4  16      167.70      162.83     30.48 o 
  -4   4  16       27.19       25.08     14.54 o 
  -2   4  16       33.36       38.67     18.05 o 
   0   4  16       33.75       26.13     16.28 o 
   2   4  16       22.89       27.42     16.34 o 
  -7   5  16       26.81       33.15     32.17 o 
  -5   5  16      111.85      192.29     72.54 o 
  -3   5  16       64.97       97.44     29.09 o 
  -1   5  16      152.19      180.59    142.15 o 
  -8  -4  17       90.00       83.12     21.57 o 
  -6  -4  17       59.01       58.51     17.99 o 
  -4  -4  17       14.78       14.46     13.65 o 
  -2  -4  17       37.71       51.33     25.13 o 
   0  -4  17      112.24      114.12     40.60 o 
  -9  -3  17        1.10        1.58      8.65 o 
  -7  -3  17       47.39       46.38     19.39 o 
  -5  -3  17       17.30       13.45     12.98 o 
  -3  -3  17        4.08       -2.04     11.28 o 
  -1  -3  17      194.53      295.53     64.28 o 
   1  -3  17       54.01      101.97     42.31 o 
 -10  -2  17       53.48       59.13     17.25 o 
  -8  -2  17        0.25       -0.23      7.42 o 
  -6  -2  17      135.12      121.32     34.84 o 
  -4  -2  17        9.24       10.54     11.30 o 
  -2  -2  17       20.11       21.13     17.42 o 
   0  -2  17      175.10      217.07     57.64 o 
   2  -2  17       61.08       77.25     40.43 o 
 -11  -1  17       71.36       71.50     19.91 o 
  -9  -1  17       91.64       91.11     27.84 o 
  -7  -1  17       24.71       25.36     11.74 o 
  -5  -1  17      186.88      165.53     58.41 o 
  -3  -1  17       25.72       29.82     18.48 o 
  -1  -1  17      154.62      191.90     45.66 o 
   1  -1  17       65.86       76.44     37.37 o 
   3  -1  17      127.10      199.97     66.55 o 
 -12   0  17       22.57       24.81     28.49 o 
 -10   0  17        4.00        8.82     12.91 o 
  -8   0  17       18.73       18.89     16.25 o 
  -6   0  17        0.00        0.96      6.66 o 
  -4   0  17       12.34        5.67     11.32 o 
  -2   0  17       31.30       32.83     17.98 o 
   0   0  17       30.40       37.20     26.77 o 
   2   0  17        0.92        0.40      9.48 o 
   4   0  17       69.91      100.30     47.97 o 
 -11   1  17       71.54       67.37     15.85 o 
  -9   1  17       91.47       91.23     28.47 o 
  -7   1  17       24.79       32.18     18.55 o 
  -5   1  17      186.68      214.65     43.98 o 
  -3   1  17       25.78       31.65     19.94 o 
  -1   1  17      154.62      128.90     56.46 o 
   1   1  17       65.97       68.45     34.52 o 
   3   1  17      127.28      187.34     54.00 o 
 -10   2  17       53.51       48.43     13.26 o 
  -8   2  17        0.24        1.08      7.37 o 
  -6   2  17      135.01      150.92     35.29 o 
  -4   2  17        9.10        6.91     10.15 o 
  -2   2  17       20.08       14.04     16.86 o 
   0   2  17      175.40      187.58     45.68 o 
   2   2  17       61.35       57.22     28.70 o 
  -9   3  17        1.09        8.34     18.27 o 
  -7   3  17       47.54       49.99     19.66 o 
  -5   3  17       17.33       15.64     12.82 o 
  -3   3  17        4.03        4.36     10.50 o 
  -1   3  17      195.10      258.28     52.18 o 
   1   3  17       53.78       74.36     39.72 o 
  -8   4  17       89.91       86.98     46.76 o 
  -6   4  17       58.77       56.18     19.88 o 
  -4   4  17       14.77       19.22     13.19 o 
  -2   4  17       37.68       54.54     25.75 o 
   0   4  17      112.27       99.17     30.32 o 
  -7  -3  18       17.57       25.95     16.26 o 
  -5  -3  18       50.28       35.85     22.08 o 
  -3  -3  18      151.16      184.26     48.23 o 
  -8  -2  18       21.07       19.84     14.00 o 
  -6  -2  18        2.40        5.66      9.66 o 
  -4  -2  18       52.50       51.38     25.04 o 
  -2  -2  18        7.14        1.55     14.29 o 
   0  -2  18       25.86       40.75     31.76 o 
  -9  -1  18        4.59        4.94      9.62 o 
  -7  -1  18       92.45       91.52     29.06 o 
  -5  -1  18       44.42       47.94     18.71 o 
  -3  -1  18       58.66       60.59     28.06 o 
  -1  -1  18      134.41      193.61     54.27 o 
   1  -1  18       18.92       29.85     26.58 o 
 -10   0  18       27.78       29.36     19.11 o 
  -8   0  18       66.62       60.54     25.05 o 
  -6   0  18       36.22       43.35     21.37 o 
  -4   0  18       19.74       20.06     17.67 o 
  -2   0  18        5.74       -0.95      9.73 o 
   0   0  18      105.78      170.16     55.83 o 
  -9   1  18        4.66        1.03      9.88 o 
  -7   1  18       92.22       98.00     30.73 o 
  -5   1  18       44.18       43.42     22.93 o 
  -3   1  18       58.96       57.88     26.22 o 
  -1   1  18      135.08      176.19     48.32 o 
   1   1  18       18.86       18.18     23.73 o 
  -8   2  18       21.14       20.79     15.97 o 
  -6   2  18        2.51        1.82     10.75 o 
  -4   2  18       52.66       54.97     24.56 o 
  -2   2  18        7.10        7.03     11.88 o 
   0   2  18       25.72       33.98     23.61 o 
  -7   3  18       17.70       27.91     16.83 o 
  -5   3  18       50.14       42.49     19.39 o 
  -3   3  18      151.69      168.86     38.92 o 
  -5  -1  19       11.01        5.04     13.19 o 
  -6   0  19       11.93        8.28     14.30 o 
  -4   0  19        0.74        0.46      9.24 o 
  -5   1  19       10.99       10.12     13.81 o 
                                                 
